# Supplementary material for: Clinical and biological relevance of the transcriptomic‐based prostate cancer metastasis subtypes MetA‐C
Source: Mol Oncol. 2021 Dec 27;16(4):846–59. doi: 10.1002/1878-0261.13158 (PMC8847984; doi:10.1002/1878-0261.13158)
Supplement: Supplementary file 3 — Table S1. Patient and sample characteristics. [file MOL2-16-846-s005.xlsx]

## Sheet: Table S1
Table S1. Patient and sample characteristics.
Unique patient ID	Unique sample ID	Site	Primary tumor treatment	Castration therapy pre-sampling	Ra223 pre-sampling	Zometa or Xgeva pre-sampling	Abiraterone pre-sampling	Enzalutamide pre-sampling	Docetaxel pre-sampling	Cabazitaxel pre-sampling	Bicalutamide pre-sampling	MetA estimate	MetB estimate	MetC fraction	Epithelium (%)	Age (dia)	Age (sampling)	PSA (dia)	PSA (sampling)	AR_score	Prol_score	NEPC_score
1	1	Spine	Castration	HN	0	0	0	0	0	0	0	1	0	0	75	85	85	172	172	1.9	-0.83	-3.07
2	2	Spine	Castration	HN	0	0	0	0	0	0	0	0.45	0.05	0.5	50	80	80	114	114	-0.92	-1.19	3.07
3	3	Spine	Castration	HN	0	0	0	0	0	0	0	0.74	0.11	0.15	50	74	74	140	140	0.02	-3.85	3.39
4	4	Spine	Castration	ST	0	0	0	0	0	0	0	0.84	0	0.16	90	74	74	124	124	0.41	-7.45	-0.83
5	5	Spine	Castration	HN	0	0	0	0	0	0	0	0.14	0.75	0.11	75	77	77	47	56	-0.05	5.67	-0.84
6	6	Spine	Castration	ST	0	0	0	0	0	0	0	1	0	0	90	76	76	996	996	2.36	-2.24	-5.48
7	7	Spine	Castration	HN	0	0	0	0	0	0	0	0.92	0.08	0	90	80	80	976	976	3.05	2.22	-4.26
8	8	Spine	Castration	HN	0	0	0	0	0	0	0	1	0	0	70	64	64	10000	10000	2.32	2.4	-6.34
9	9	Spine	Castration	ST	0	0	0	0	0	0	0	0.88	0	0.12	75	69	69	3149	3652	1.2	-6.34	-1.81
10	10	Spine	Castration	HN	0	0	0	0	0	0	0	0.91	0.05	0.04	50	74	74	906	906	1.21	-0.39	-2.42
11	11	Spine	Castration	HN	0	0	0	0	0	0	0	0.98	0.02	0	90	83	83	690	690	1.08	-1.79	-3.14
12	12	Spine	Castration	CRPC	0	0	0	0	0	0	1	0	0.93	0.07	90	82	83	66	.	-7.37	6.57	8.59
12	13	Spine	Castration	CRPC	0	0	0	0	0	0	1	0	0.61	0.39	93	82	83	66	.	-8.07	5.48	7.51
12	14	Spine	Castration	CRPC	0	0	0	0	0	0	1	0	1	0	90	82	83	66	.	-7.17	7.5	8.62
13	15	Spine	Castration	HN	0	0	0	0	0	0	0	0.9	0	0.1	72	78	78	5086	5086	2.21	-4.07	-1.25
13	16	Spine	Castration	HN	0	0	0	0	0	0	0	0.95	0	0.05	38	78	78	5086	5086	1.68	-3.89	-0.16
13	17	Spine	Castration	HN	0	0	0	0	0	0	0	0.86	0	0.14	50	78	78	5086	5086	2.36	-6.11	-1.15
14	18	Spine	Castration	CRPC	1	1	1	0	1	0	0	0.84	0.14	0.03	25	58	67	58	275	1.18	3.01	-1.7
15	19	Spine	Castration	CRPC	0	0	0	0	1	0	0	0	1	0	67	66	66	57	26	-4.31	7.77	5.71
15	20	Spine	Castration	CRPC	0	0	0	0	1	0	0	0	1	0	64	66	66	57	26	-3.24	11.7	1.22
16	21	Spine	Castration	HN	0	0	0	0	0	0	0	0.84	0.16	0	36	73	73	387	387	1.26	2.67	-3.12
17	22	Spine	RT	CRPC	0	0	1	0	1	0	0	0.97	0.03	0	37	60	70	387	397	1.46	0.75	-4.62
18	23	Spine	RP	CRPC	0	0	0	0	0	0	1	0.75	0.25	0	91	66	73	10	54	1.87	7.87	-1.1
18	24	Spine	RP	CRPC	0	0	0	0	0	0	1	0.69	0.31	0	87	66	73	10	54	2.09	10.6	-2.12
18	25	Spine	RP	CRPC	0	0	0	0	0	0	1	0.72	0.28	0	82	66	73	10	54	1.79	8.63	-1.27
19	26	Spine	RP	CRPC	0	0	0	0	0	0	1	1	0	0	19	67	70	23	1.7	1.11	-3.63	-1.72
20	27	Spine	Castration	CRPC	0	0	0	0	0	0	1	0.95	0	0.05	60	.	84	.	428	1.16	-4.22	0.37
20	28	Spine	Castration	CRPC	0	0	0	0	0	0	1	0.86	0.01	0.13	25	.	84	.	428	-0.59	-5.06	4.41
21	29	Spine	Castration	CRPC	0	0	0	0	0	0	0	0.93	0.07	0	86	71	72	93	4.7	2.05	0.82	-2.51
21	30	Spine	Castration	CRPC	0	0	0	0	0	0	0	1	0	0	83	71	72	93	4.7	1.78	-3.86	1.26
21	31	Spine	Castration	CRPC	0	0	0	0	0	0	0	0.96	0.04	0	83	71	72	93	4.7	2.03	-0.27	-1.96
22	32	Spine	Castration	ST	0	0	0	0	0	0	0	0.52	0	0.48	40	74	74	2662	2600	-0.87	-4.73	1.23
23	33	Spine	Castration	CRPC	0	0	0	0	1	0	0	0	0.75	0.25	50	77	79	123	1.4	-6.58	7.77	6.93
23	34	Spine	Castration	CRPC	0	0	0	0	1	0	0	0	0.71	0.29	71	77	79	123	1.4	-6.37	7.54	6.97
23	35	Spine	Castration	CRPC	0	0	0	0	1	0	0	0	0.77	0.23	28	77	79	123	1.4	-6.31	6.58	7.8
24	36	Spine	Castration	ST	0	0	0	0	0	0	0	0.74	0.16	0.1	85	61	61	5000	5000	0.72	2.81	-2.96
24	37	Spine	Castration	ST	0	0	0	0	0	0	0	0.74	0.26	0	95	61	61	5000	5000	0.87	2.2	-3.71
24	38	Spine	Castration	ST	0	0	0	0	0	0	0	0.77	0.23	0	75	61	61	5000	5000	1.21	3.31	-2.8
24	39	Spine	Castration	ST	0	0	0	0	0	0	0	0.82	0.18	0	77	61	61	5000	5000	0.17	1.36	-0.56
25	40	Spine	Castration	CRPC	0	0	1	0	0	0	0	0.57	0.39	0.04	20	69	72	126	.	0.65	3.21	-0.17
26	41	Spine	Castration	ST	0	0	0	0	0	0	0	0.12	0.09	0.79	15	66	66	3500	3500	-5.4	-0.8	6.93
26	42	Spine	Castration	ST	0	0	0	0	0	0	0	0.66	0	0.34	22	66	66	3500	3500	0.67	-3.81	-1.04
26	43	Spine	Castration	ST	0	0	0	0	0	0	0	0.37	0.09	0.54	18	66	66	3500	3500	-1.18	-0.14	1.71
26	44	Spine	Castration	ST	0	0	0	0	0	0	0	0.45	0.04	0.51	20	66	66	3500	3500	-0.55	-5.44	1.3
26	45	Spine	Castration	ST	0	0	0	0	0	0	0	0.63	0.08	0.28	55	66	66	3500	3500	1.09	-2.18	-2.69
26	46	Spine	Castration	ST	0	0	0	0	0	0	0	0.72	0.09	0.19	53	66	66	3500	3500	0.48	-7.54	2.96
27	47	Spine	Castration	CRPC	0	0	0	1	0	0	0	0.56	0.16	0.28	78	79	80	111	306	-0.44	-3.48	2.08
27	48	Spine	Castration	CRPC	0	0	0	1	0	0	0	0.69	0.31	0	94	79	80	111	306	2.34	0.65	-5.02
28	49	Spine	RP	CRPC	0	0	0	0	1	0	1	0.48	0.08	0.44	47	52	63	30	3	-0.05	-4.85	-3.46
28	50	Spine	RP	CRPC	0	0	0	0	1	0	1	0.25	0	0.75	49	52	63	30	3	-2.7	-6.26	-0.26
29	51	Spine	Castration	HN	0	0	0	0	0	0	0	1	0	0	76	69	69	3574	3574	2.22	2.33	-3.72
30	52	Spine	Castration	CRPC	0	0	1	0	1	0	0	0.44	0.1	0.46	55	65	68	18	9	-0.26	-2.04	0.9
30	53	Spine	Castration	CRPC	0	0	1	0	1	0	0	0.3	0.09	0.61	46	65	68	18	9	-1.27	-3.93	2.85
31	54	Spine	Castration	ST	0	0	0	0	0	0	0	0.85	0	0.15	46	75	75	1750	.	0.86	-4.76	-0.57
31	55	Spine	Castration	ST	0	0	0	0	0	0	0	0.94	0	0.06	69	75	75	1750	.	1.97	-3.52	-4.22
31	56	Spine	Castration	ST	0	0	0	0	0	0	0	1	0	0	68	75	75	1750	.	-3.96	-13.39	20.56
31	57	Spine	Castration	ST	0	0	0	0	0	0	0	0.94	0	0.06	90	75	75	1750	.	1.7	-7.03	-2.06
32	58	Spine	RT	CRPC	0	0	0	1	0	0	1	0.76	0.24	0	35	70	75	6.6	2.2	1.04	-1.45	-0.83
32	59	Spine	RT	CRPC	0	0	0	1	0	0	1	0.66	0.2	0.14	45	70	75	6.6	2.2	0.6	-2.61	-0.88
32	60	Spine	RT	CRPC	0	0	0	1	0	0	1	0.47	0.2	0.33	19	70	75	6.6	2.2	-1.45	-1.2	1.89
33	61	Crista	Castration	CRPC	0	0	0	0	0	0	1	0.35	0.5	0.15	70	76.52	78.42	4.6	44	0.2	3.96	-3.8
34	62	Crista	Castration	CRPC	0	0	0	0	0	0	1	0.05	0.31	0.64	35	71.9	77.86	16.5	84	-1.16	3.68	-1.61
35	63	Crista	Castration	CRPC	0	0	0	0	0	0	0	0.94	0.06	0	70	66.4	69.66	39	99	2	2.41	-3.15
36	64	Crista	RT	CRPC	0	0	0	0	0	0	1	0.74	0.26	0	85	65.89	77.93	6.2	165	1.61	3.34	-1.44
36	65	Crista	RT	CRPC	0	0	0	0	1	0	1	0.85	0.15	0	80	65.89	78.08	6.2	204	1.13	3.97	-2.57
37	66	Crista	RT	CRPC	0	0	0	0	0	0	1	0.28	0.28	0.44	25	57.34	62.55	6.6	46	-0.12	2.65	-1.6
38	67	Crista	Castration	CRPC	0	0	0	0	0	0	1	0.87	0.13	0	25	75.19	78.45	52	1311	1.34	4.17	-2.95
39	68	Crista	Castration	CRPC	0	1	0	0	0	0	1	0.47	0.16	0.37	20	70.37	83.06	778	387	0.82	-0.02	-0.8
40	69	Crista	Castration	CRPC	0	1	1	0	1	0	1	1	0	0	50	.	69.27	72	1072	2.05	-0.76	-2.92
41	70	Crista	RP	CRPC	0	0	0	0	0	0	1	0.91	0.09	0	50	53.54	63.99	4.7	335	1.51	1.15	-3.35
41	71	Crista	RP	CRPC	0	0	0	0	1	0	1	0.72	0.2	0.07	10	53.54	64.47	4.7	270	0.91	1.39	-0.82
42	72	Crista	RP	CRPC	0	0	0	0	0	0	0	0.39	0.61	0	20	68.17	71.65	34	9.9	-0.17	0.69	0.61
43	73	Crista	Castration	CRPC	0	0	0	0	0	0	1	0.51	0.49	0	70	71.33	72.98	2.1	39	1.07	6.12	-2.58
43	74	Crista	Castration	CRPC	0	0	0	0	1	0	1	0.13	0.21	0.67	25	71.33	73.04	2.1	41	-1.6	-0.58	2.08
43	75	Crista	Castration	CRPC	0	0	0	0	1	0	1	0.56	0.44	0	25	71.33	73.4	2.1	54	0.71	3.52	-1.42
44	76	Crista	Castration	CRPC	1	1	0	0	0	0	1	0.98	0.02	0	25	79.58	81.27	151	94	2.12	-3.22	-3.78
44	77	Crista	Castration	CRPC	1	1	0	0	0	0	1	0.94	0.06	0	10	79.58	81.45	.	128	0.79	0.89	-0.42
45	78	Crista	RT	CRPC	0	0	0	0	0	0	0	0.54	0.46	0	20	60.11	77.52	56	148	0.38	3.98	1.51
46	79	Crista	Castration	CRPC	0	0	0	0	0	0	1	0.83	0.11	0.06	40	70.06	70.66	2524	342	2.04	2.58	-2.5
46	80	Crista	Castration	CRPC	0	0	0	0	1	0	1	0.55	0.08	0.37	33	70.06	71.02	2524	45	-0.18	-3.98	-1.07
47	81	Crista	Castration	CRPC	0	0	0	0	0	0	0	0.33	0.34	0.33	40	82.57	82.78	171	44	-0.63	2.96	0.03
48	82	Crista	RP	CRPC	0	0	0	0	1	0	1	0.88	0.12	0	76	63.16	72.07	70	157	1.4	0.5	-1.98
49	83	LN	Castration	CRPC	0	1	0	0	1	0	1	0.91	0.04	0.05	90	.	74.35	.	17.5	0.21	-1.55	-3.44
49	84	Dermis	Castration	CRPC	0	1	1	0	1	0	1	0.83	0	0.17	52	.	74.74	.	23	0.43	-0.86	-3.69
50	85	LN	Castration	CRPC	0	0	0	0	1	0	0	0.64	0.36	0	95	68.26	78.29	20	20	2.17	5.26	-2.17
50	86	LN	Castration	CRPC	0	0	1	0	1	1	0	0.64	0.24	0.12	90	68.26	79.1	20	21	2.12	0.94	-3.02
51	87	Spine	Castration	HN	0	0	0	0	0	0	0	0.64	0.03	0.33	40	68	68	230	5	-0.6	-5.54	4.81
52	88	Spine	RP	CRPC	0	0	0	0	0	0	1	0.27	0.07	0.66	63	69	74	4.3	38	-2.16	-5.22	5.33
53	89	Spine	Castration	HN	0	0	0	0	0	0	0	0.68	0	0.32	5	66	66	1200	1200	-0.89	-5.67	4.26
54	90	Spine	RT	CRPC	0	0	1	0	0	0	1	0.41	0.24	0.35	NA	67	76	.	87	-1.3	-3.24	4.17
55	91	Spine	Castration	CRPC	0	0	0	0	0	0	0	0.09	0.91	0	50	77	78	900	957	-0.9	13.3	-0.82
56	92	Spine	Castration	CRPC	0	0	0	0	0	0	1	0.36	0.16	0.48	NA	81	84	48	185	-3	0.12	5.74
57	93	Spine	Castration	CRPC	0	0	0	0	0	0	0	0.45	0.45	0.1	56	71	76	16	10	0.18	2.24	-0.86
58	94	Spine	Castration	HN	0	0	0	0	0	0	0	0.94	0	0.06	34	78	78	723	723	0.97	-6.8	-0.4
59	95	Spine	RP	CRPC	0	0	0	0	0	0	0	0.63	0.07	0.29	28	70	75	5	13	1.96	-3.25	-1.44
60	96	Spine	RP	CRPC	0	0	0	0	1	0	1	0.55	0.28	0.18	11	55	63	10.5	9	1.4	5	-4.35
61	97	Spine	Castration	ST	0	0	0	0	0	0	0	0.91	0.03	0.06	9	64	64	1000	1000	0.38	-2.31	1.08
62	98	Spine	Castration	HN	0	0	0	0	0	0	0	0.77	0.02	0.21	27	83	83	112	112	0.27	-1.75	0.55
63	99	Spine	Castration	ST	0	0	0	0	0	0	1	0.25	0.07	0.68	NA	82	87	3.12	93	-2.54	-0.02	1.23
64	100	Spine	RT	CRPC	0	0	0	1	1	0	1	0.81	0.05	0.14	25	70	75	6.6	276	0.7	-3.22	-0.41
65	101	Spine	RT	CRPC	0	0	0	1	1	0	1	0.72	0.16	0.12	NA	58	73	21	81	0.22	0.94	-0.03
66	102	Spine	Castration	ST	0	0	0	0	0	0	0	0.52	0	0.48	NA	69	70	1200	.	-1.59	-6.06	3.23
67	103	Spine	Castration	CRPC	1	0	0	1	0	0	0	0.84	0	0.16	26	77	81	250	12000	0.85	-4.16	0.33
