# Supplementary material for: Clinical and biological relevance of the transcriptomic‐based prostate cancer metastasis subtypes MetA‐C
Source: Mol Oncol. 2021 Dec 27;16(4):846–59. doi: 10.1002/1878-0261.13158 (PMC8847984; doi:10.1002/1878-0261.13158)
Supplement: Supplementary file 4 — Table S2. Gene transcripts used for classification of the metastasis subtypes A‐C (MetA‐C). [file MOL2-16-846-s003.xlsx]

## Sheet: Table S2
Table S2. Gene transcripts used for classification of the metastasis subtypes A-C (MetA-C).
MetA	MetB	MetC
ACAA1	ASPM	AEBP1
ACP6	BUB1	ARHGAP23
ACPP	C12orf48	ARHGEF6
ALDH1A3	C16orf75	BMP1
ALDH6A1	C17orf53	C10orf54
ATP2C1	C1orf135	C1orf54
CANT1	C6orf173	C1QTNF5
CDH1	CCNA2	CAV1
CDS1	CCNB1	CD93
COG3	CCNB2	CDH5
CPNE4	CDC2	CLDN5
CRELD1	CDC20	CLIP3
DHRS7	CDC45L	COL6A2
ENTPD5	CDCA3	COL6A3
ENTPD6	CDCA4	COX7A1
FAM174B	CENPF	CYYR1
FICD	CENPL	DDR2
GREB1	CKS1B	DPYSL2
GTF3C1	CKS2	ENG
H2AFJ	DDX39	FAM176B
HPN	DEK	FERMT2
IVD	ECT2	FGD5
KIAA0251	FAM83D	FNDC1
KLK2	GAS2L3	FXYD5
KLK3	HMGB2	GAS6
LOC124220	KIF11	GIMAP4
NAAA	KIF15	GIMAP8
NECAB3	KIF20A	GJA4
NWD1	KIF23	GYPC
PLA2G4F	KIFC1	ICAM2
PPAP2A	LIN9	IGFBP4
REXO2	LSM2	ITGA5
RNF41	MAD2L1	JAM3
SC5DL	MCM10	KIAA1602
SCCPDH	MCM2	MSN
SEC22C	MCM7	NAALADL1
SEC23B	MEST	NINJ2
SECISBP2L	MSH6	PDGFRB
SLC25A17	NCAPG	PECAM1
SLC35A3	NUSAP1	PLCG2
SLC37A1	OIP5	PLCL2
SLC39A6	PSRC1	RAB31
SLC4A4	RACGAP1	RASIP1
SLC9A2	RFC5	SH2B3
SLC9A3R1	STIL	SH3KBP1
STEAP2	STMN1	SLIT3
SUOX	TOP2A	SRPX2
TSPAN1	TPX2	STAB1
VIPR1	TTK	STOM
XBP1	TUBB	TCF4
	UBE2C	TEK
	UNG	TPM2
	USP1	TPST2
		VAMP5
