# Supplementary material for: Clinical and biological relevance of the transcriptomic‐based prostate cancer metastasis subtypes MetA‐C
Source: Mol Oncol. 2021 Dec 27;16(4):846–59. doi: 10.1002/1878-0261.13158 (PMC8847984; doi:10.1002/1878-0261.13158)
Supplement: Supplementary file 5 — Table S3. Estimated fractions of the metastasis subtypes A‐C (MetA‐C) in replicate samples collected from the same metastatic site at one time‐point. [file MOL2-16-846-s009.xlsx]

## Sheet: Table S3
Table S3. Estimated fractions of the metastasis subtypes A-C (MetA-C) in replicate samples collected from the same metastatic site at one time-point.
Patient	Replicates	MetA (%)	MetB (%)	MetC (%)
ID	n	(mean ± SD)	(mean ± SD)	(mean ± SD)
12	3	0 ± 0	85 ± 21	15 ± 21
13	3	90 ± 5	0 ± 0	10 ± 4
15	2	0 ± 0	1 ± 0	0 ± 0
18	3	72 ± 3	28 ± 3	0 ± 0
20	2	91 ± 6	1 ± 1	9 ± 6
21	3	96 ± 4	4 ± 4	0 ± 0
23	3	0 ± 0	73 ± 3	26 ± 3
24	4	77 ± 4	21 ± 5	3 ± 5
26	6	49 ± 23	7 ± 4	44 ± 22
27	2	63 ± 9	24 ± 11	14 ± 29
28	2	39 ± 16	4 ± 6	60 ± 22
30	2	37 ± 10	10 ± 1	54 ± 11
31	4	93 ± 6	0 ± 0	7 ± 6
32	3	63 ± 15	21 ± 2	16 ± 17
