# Supplementary material for: Clinical and biological relevance of the transcriptomic‐based prostate cancer metastasis subtypes MetA‐C
Source: Mol Oncol. 2021 Dec 27;16(4):846–59. doi: 10.1002/1878-0261.13158 (PMC8847984; doi:10.1002/1878-0261.13158)
Supplement: Supplementary file 6 — Table S4. Estimated fractions of the metastasis subtypes A‐C (MetA‐C) in samples collected from the same patient at two different time‐points. [file MOL2-16-846-s008.xlsx]

## Sheet: Table S4
Table S4. Estimated fractions of metastasis subtypes A-C (MetA-C) in samples collected from the same patient at two different time-points.
Patient ID	Sample ID	Time-point	Treatment recieved in-between	MetA (%)	MetB (%)	MetC (%)
36	64	1		74	26	0
	65	2	Doc	85	15	0
41	70	1		91	9	0
	71	2	Doc	72	20	7
43	74	1		51	49	0
	75	2	Doc	56	44	0
44	76	1		98	2	0
	77	2	None	94	6	0
46	79	1		83	11	6
	80	2	Doc	55	8	37
49	83	1		91	4	5
	84	2	Abi	83	0	17
50	85	1		64	36	0
	86	2	Abi	64	24	12
