# Supplementary material for: Clinical and biological relevance of the transcriptomic‐based prostate cancer metastasis subtypes MetA‐C
Source: Mol Oncol. 2021 Dec 27;16(4):846–59. doi: 10.1002/1878-0261.13158 (PMC8847984; doi:10.1002/1878-0261.13158)
Supplement: Supplementary file 7 — Table S5. Estimated fractions of the metastasis subtypes subtypes A‐C (MetA‐C) in relation to tumor and patient characteristics of the Abida polyA, Abida capture, and Quigley metastasis cohorts. [file MOL2-16-846-s002.xlsx]

## Sheet: Blad1
Table S5. Estimated fractions of MetA-C in relation to tumor and patient characteristics of the Abida polyA, Abida capture, and Quigley metastasis cohorts.
Abida cohort (polyA, n=266)a	MetA	MetB	MetC
MetA (%)	1	-0.86**	-0.33**
MetB (%)	-0.86**	1	-0.10
MetC (%)	-0.33**	-0.10	1
Age (dia)	-0.14*	0.17**	-0.030
Age (sampling)	0.069	-0.090	-0.040
Serum PSA (dia)	0.17*	-0.11	-0.058
AR activity score	0.73**	-0.51**	-0.42**
Proliferation score	-0.60**	0.81**	-0.28**
NEPC-like score	-0.76**	0.60**	0.33**
Abida cohort (Capture, n=208)a	MetA	MetB	MetC
MetA (%)	1	-0.85**	-0.26**
MetB (%)	-0.85**	1	-0.19**
MetC (%)	-0.26**	-0.19**	1
Age (dia)	-0.13	0.16*	-0.084
Age (sampling)	0.082	-0.069	-0.049
Serum PSA (dia)	0.13	-0.07	-0.053
AR activity score	0.68**	-0.47**	-0.42**
Proliferation score	-0.68**	0.89**	-0.33**
NEPC-like score	-0.64**	0.45**	0.38**
Quigley cohort (n=99)b	MetA	MetB	MetC
MetA (%)	1	-0.89**	-0.18
MetB (%)	-0.89**	1	-0.15
MetC (%)	-0.18	-0.15	1
Serum PSA (biopsy)	0.039	-0.098	0.058
LDH (biopsy)	-0.32**	0.28**	0.13
ALP (biopsy)	-0.18	0.17	0.073
Hemoglobin (biopsy)	0.28**	-0.25*	-0.11
AR activity score	0.74**	-0.61**	-0.22*
Proliferation score	-0.68**	0.83**	-0.31**
NEPC-like score	-0.66**	0.53**	0.11
aMetastasis samples in the Abida cohort were profiled by RNA sequencing based on the PolyA or Capture libraries [7].
bclinical data for the in the Quigley cohort [5] was extracted from [9].
*P<0.05; **P<0.01
