# Supplementary material for: Clinical and biological relevance of the transcriptomic‐based prostate cancer metastasis subtypes MetA‐C
Source: Mol Oncol. 2021 Dec 27;16(4):846–59. doi: 10.1002/1878-0261.13158 (PMC8847984; doi:10.1002/1878-0261.13158)
Supplement: Supplementary file 8 — Table S6. Hallmarks being consistently enriched in the metastasis subtypes A‐C (MetA‐C), respectively, in the Clariom D, Abida capture, Abida polyA, and Quigley metastasis cohorts. [file MOL2-16-846-s004.xlsx]

## Sheet: Table S6
Table S6. Hallmarks being consistently enriched in the metastasis subtypes A-C (MetA-C), respectively, in the Clariom D, Abida capture, Abida polyA, and Quigley metastasis cohorts.
HALLMARKS	mean_MetA	mean_MetB	mean_MetC	sd_MetA	sd_MetB	sd_MetC	ClariomD_MetA	ClariomD_MetB	ClariomD_MetC	Abida_cap_MetA	Abida_cap_MetB	Abida_cap_MetC	Abida_polyA_MetA	Abida_polyA_MetB	Abida_polyA_MetC	Quigley_MetA	Quigley_MetB	Quigley_MetC
ANDROGEN_RESPONSE	2.838919425	-2.634370875	-2.035539975	0.255345120524443	0.32677908480009	0.588677981421566	2.8958673	-2.5417414	-1.8381565	2.979985	-2.9257417	-2.2051067	3.016369	-2.8568134	-2.7464151	2.4634564	-2.213187	-1.3524816
PROTEIN_SECRETION	1.780080575	-0.737062195	-1.1500946075	0.746215517911077	1.71458318839322	1.36254654003781	1.1347579	0.77954966	-0.9198784	2.404081	-2.3625548	-1.7979397	2.4481866	-2.0738661	-2.5239503	1.1332968	0.70862246	0.64138997
ADIPOGENESIS	1.597754075	-0.852170675	-1.111569325	0.372069545130264	1.10814577721997	1.43723632519914	1.2912763	0.7638415	-1.4581748	1.8646784	-1.6852375	-1.9619207	1.9706227	-1.4333323	-2.035812	1.2644389	-1.0539544	1.0096302
REACTIVE_OXYGEN_SPECIES_PATHWAY	-0.9175962	0.937872675	-0.620403515	0.115052350301613	0.0842862215280519	0.957256268310831	-0.887403	0.8748028	-0.94502866	-1.0294839	0.888704	-1.0095232	-0.76964235	0.9283475	-1.3212426	-0.98385555	1.0596364	0.7941804
HEDGEHOG_SIGNALING	-1.0622918125	-0.055302125	1.64683665	0.371041527659435	1.26683042124648	0.258914104929858	-1.604956	1.1831746	1.7881266	-0.81439465	-1.213804	1.6338831	-0.8323425	-1.0790143	1.2887775	-0.9974741	0.8884352	1.8765594
APICAL_SURFACE	-1.201191025	0.505201675	1.704895875	0.139615802096643	0.873640519853822	0.253288831524876	-1.1055712	0.7222736	1.4462315	-1.2902395	0.9741321	2.0353496	-1.0606307	-0.7831639	1.5859894	-1.3483227	1.1075649	1.752013
DNA_REPAIR	-1.3666421	1.7565402	-1.902070925	0.123716682793982	0.272610498321777	0.450852114054718	-1.5314027	2.0843105	-1.8675809	-1.2317023	1.57557	-2.0147238	-1.3594131	1.8728646	-2.407447	-1.3440503	1.4934157	-1.318532
IL2_STAT5_SIGNALING	-1.479488975	-0.1264687025	2.03893375	0.326671345118082	1.26958837102761	0.330171968022127	-1.9091088	-1.1871859	2.4068618	-1.5348084	0.99090946	2.1922166	-1.3234081	-1.2639213	1.9054965	-1.1506306	0.95432293	1.6511601
UV_RESPONSE_UP	-1.5062614	1.6571248	-0.12412355	0.283308745478862	0.143391135305383	1.27676386325108	-1.575634	1.7110885	1.03438	-1.716058	1.8014287	-1.0875425	-1.0900935	1.4623554	-1.3620698	-1.6432601	1.6536266	0.9187381
XENOBIOTIC_METABOLISM	-1.5152917	1.5043576675	0.01847095	0.212623436340635	0.462721681114551	1.52659396098339	-1.2003436	0.82777697	1.5162895	-1.660566	1.8546914	-1.3894057	-1.5785109	1.7331331	-1.2016267	-1.6217463	1.6018292	1.1486267
ESTROGEN_RESPONSE_LATE	-1.532478	1.50060095	0.545309425	0.246728164881042	0.279217622954528	1.08088816541673	-1.4118314	1.348088	1.1164539	-1.8380853	1.8028793	1.1217397	-1.2703396	1.193296	-1.0744263	-1.6096557	1.6581405	1.0174704
MYC_TARGETS_V1	-1.5730702	2.2082932	-3.131210775	0.326758051003889	0.265435123142349	0.3946213523457	-1.7659155	2.5630097	-2.7739074	-1.5675427	2.218926	-3.208541	-1.1150292	2.1222894	-3.6548247	-1.8437934	1.9289477	-2.88757
PANCREAS_BETA_CELLS	-1.59822765	1.7937344	-0.140641445	0.413054184811996	0.292802754049524	1.05099678123768	-1.9091023	2.0345216	0.74249685	-1.0562203	1.3772572	-1.4380796	-1.4961761	1.8096936	-0.5518286	-1.9314119	1.9534652	0.68484557
APOPTOSIS	-1.636982375	1.20234035	1.98313575	0.321532750120248	0.150678080213248	0.359104796250532	-1.9814283	1.0804168	2.3963997	-1.8401747	1.3603399	2.16927	-1.3746955	1.0667615	1.6534649	-1.351631	1.3018432	1.7134084
HYPOXIA	-1.694406025	1.2578409	1.855064	0.308149940167188	0.404865910706256	0.494730463358746	-1.8453162	0.7215945	2.4286327	-2.0330157	1.6953654	2.0736725	-1.3321218	1.2443993	1.3111045	-1.5671704	1.3700044	1.6068463
SPERMATOGENESIS	-1.81511135	2.010143375	-1.1748943	0.237412144990304	0.190797587672493	0.177767647518608	-1.4721758	1.7797842	-1.0311872	-1.8402073	2.1791136	-1.4333545	-1.9872216	2.154219	-1.1370941	-1.9608407	1.9274567	-1.0979414
KRAS_SIGNALING_UP	-1.87457725	1.2432429	2.270340675	0.292947749923616	0.165009266651725	0.395338742166371	-2.2367437	1.0527443	2.7592306	-1.8676842	1.3194623	2.3819163	-1.8746109	1.1718228	2.1063728	-1.5192702	1.4289422	1.833843
COAGULATION	-1.9029839	0.764027975	2.3525098	0.267330029744196	1.72164341592317	0.261969992808299	-1.6250107	-1.8000792	2.6776485	-2.187396	1.908528	2.2021644	-2.0674188	1.4739106	2.441592	-1.7321101	1.4737525	2.0886343
IL6_JAK_STAT3_SIGNALING	-1.921746125	0.656592975	2.41038205	0.227248381538591	1.13015079739053	0.345775761848837	-2.1458228	-1.0249963	2.8218	-2.0538023	1.3824364	2.517942	-1.8529065	1.0334554	2.297828	-1.6344529	1.2354764	2.0039582
TNFA_SIGNALING_VIA_NFKB	-2.012501675	0.6625220625	2.63151365	0.478409402445043	1.00208170509089	0.529655681109388	-2.605297	-0.7962454	3.1813118	-2.179589	1.4504697	2.9582782	-1.7289745	0.85893625	2.3487496	-1.5361462	1.1369277	2.037715
INFLAMMATORY_RESPONSE	-2.06133115	0.70447835	2.651513275	0.444946012182014	1.10948792264653	0.569742858278447	-2.4193354	-0.9215081	3.2120225	-2.3848014	1.5734428	2.9402573	-1.9744906	1.0220876	2.5552626	-1.4666972	1.1438911	1.8985107
MITOTIC_SPINDLE	-2.07908325	2.088260375	0.485097675	0.24475555118679	0.150803958162518	1.55575840597653	-2.4136202	2.1948416	1.2523948	-2.1101546	2.112909	1.335907	-1.8956769	2.1769953	-1.8470112	-1.8968813	1.8682956	1.1991001
EPITHELIAL_MESENCHYMAL_TRANSITION	-2.081457775	-0.46042805	3.294928725	0.586159293810794	1.41669015089024	0.519770657743353	-2.8022637	-1.7317251	3.6752636	-2.3158283	0.7818432	3.4687834	-1.6100503	-1.6419874	3.5087726	-1.5976888	0.7501571	2.5268953
INTERFERON_ALPHA_RESPONSE	-2.102003775	1.492706425	2.384399725	0.577331537998312	0.414919918820016	0.359757714606745	-2.70392	1.7551837	2.7098033	-2.4005141	1.9231976	2.6244757	-1.9193158	1.2514743	2.2817562	-1.3842652	1.0409701	1.9215637
COMPLEMENT	-2.132164825	1.444842125	2.322365425	0.267674602071447	0.51402989465939	0.488206253635982	-2.2992516	0.6959896	2.9730024	-2.287871	1.8629639	2.4050524	-2.2060225	1.6447246	2.0451138	-1.7355142	1.5756904	1.8662931
ALLOGRAFT_REJECTION	-2.2494166	1.352817335	2.520853125	0.390624797062929	0.600504582675078	0.646384925325651	-2.264477	0.46867314	3.0061767	-2.4502418	1.8094447	2.660838	-2.5852656	1.5562696	2.8417604	-1.697682	1.5768819	1.5746374
INTERFERON_GAMMA_RESPONSE	-2.38877365	1.596586825	2.635147325	0.530493045145943	0.322303900062611	0.482881981008467	-2.8494792	1.4277291	3.1603734	-2.6728096	2.0582066	2.7798846	-2.3865533	1.5667795	2.5987358	-1.6462525	1.3336321	2.0015955
G2M_CHECKPOINT	-2.956287925	3.0720298	-2.3222683	0.248906917363598	0.332564456587822	0.517793363152452	-2.8953443	2.9914887	-2.0216203	-3.2033272	3.326934	-2.0296376	-3.091062	3.3349433	-3.0944695	-2.6354182	2.6347532	-2.1433458
E2F_TARGETS	-3.276398525	3.3365156	-2.793156925	0.3358472716063	0.355305840595873	0.46251707123077	-3.0805318	3.1788125	-2.4736807	-3.5458257	3.609245	-2.490175	-3.5748196	3.6483665	-3.46088	-2.904417	2.9096384	-2.747892
Corresponding mean enrichment scores and standard deviations, as well as enrichment scores per cohort are shown.
