# Supplementary material for: Clinical and biological relevance of the transcriptomic‐based prostate cancer metastasis subtypes MetA‐C
Source: Mol Oncol. 2021 Dec 27;16(4):846–59. doi: 10.1002/1878-0261.13158 (PMC8847984; doi:10.1002/1878-0261.13158)
Supplement: Supplementary file 9 — Table S7. Copy number variation (CNV) gains and losses of coding regions in relation to corresponding transcript levels and estimated fractions of metastasis subtypes A‐C (MetA‐C) in samples of the Quigley, Abida polyA and Abida capture cohorts. [file MOL2-16-846-s006.xlsx]

## Sheet: CNV Gain
Table S7. Copy number variation (CNV) gains of coding regions in relation to corresponding transcript levels and estimated fractions of metastasis subtypes A-C (MetA-C) in samples of the Quigley, Abida polyA and Abida capture cohorts.
I. Quigley
		MetA Gain					MetB Gain					MetC Gain
Gene	p_value_RNA	Fold_change_RNA	p_value_Met_fraction	Fold_change_Met_fraction	Gene	p_value_RNA	Fold_change_RNA	p_value_Met_fraction	Fold_change_Met_fraction	Gene	p_value_RNA	Fold_change_RNA	p_value_Met_fraction	Fold_change_Met_fraction
-	-	-	-	-	ADAM9	0.00196933162229833	2.39	0.0455927973660502	1.579	-	-	-	-	-
					AP3M2	0.0000113600508469403	3.194	0.0177218933156878	1.573
					APH1A	0.000919265473598498	2.406	0.0379391965210362	1.887
					ASPH	0.0202806538428761	1.817	0.0401175839759543	1.995
					CCDC59	0.00468173118836171	2.599	0.0448134249113368	2.536
					CCND1	0.00318059125217329	5.879	0.0311878632374218	1.761
					EBAG9	0.0000338142651700862	1.763	0.0443586244320575	1.858
					ENSA	0.00677879044572175	2.593	0.0379391965210362	1.887
					ENY2	0.0000805755178528082	1.969	0.0443586244320575	1.858
					GABPB2	0.0207818224420599	1.728	0.0379391965210362	1.887
					GINS4	0.0005594517852937	4.876	0.0323587835288243	1.905
					GOLGA7	0.00103765483384415	3.078	0.0323587835288243	1.905
					GOLPH3L	0.0159527983016912	2.368	0.0379391965210362	1.887
					HOOK3	0.00100195616797322	1.934	0.0365451899803345	1.599
					IKBKB	0.00438439773506067	2.432	0.0100071621224549	1.775
					KAT6A	0.0000914026478184484	3.573	0.0211659156004107	1.71
					LIN7A	0.00885453015779213	6.356	0.0448134249113368	2.536
					MCL1	0.00612800499846491	1.991	0.0379391965210362	1.887
					METTL25	0.0122912660381514	1.63	0.0448134249113368	2.536
					MRPS21	0.0257021446859738	1.644	0.0379391965210362	1.887
					NDUFS8	0.00936113314399242	2.923	0.0202182013743595	2.83
					NDUFV1	0.00076479175709021	2.865	0.036475304223249	2.237
					ORAOV1	0.000102232694563229	6.552	0.0311878632374218	1.761
					OTUD7B	0.0032626844985941	2.76	0.0379391965210362	1.887
					POLB	0.000401087769206841	2.127	0.0100071621224549	1.775
					PRPF3	0.0047369842315762	1.974	0.0379391965210362	1.887
					RAB2A	0.00697093562916961	1.769	0.0204855647738354	2.215
					RNF170	0.00171317863473396	1.846	0.0365451899803345	1.599
					RPRD2	0.00176342737907119	2.973	0.0379391965210362	1.887
					SF3B4	0.00383480316154309	2.801	0.0379391965210362	1.887
					SLC20A2	0.0000222149445126693	2.561	0.0100071621224549	1.775
					SMIM19	0.000254293300700481	3.556	0.0100071621224549	1.775
					TARS2	0.00449525799249817	2.431	0.0379391965210362	1.887
					THAP1	0.00273082906264727	1.599	0.0365451899803345	1.599
					TM2D2	0.000654273062373019	2.903	0.0455927973660502	1.579
					UNC93B1	0.00629118901052397	3.277	0.0202182013743595	2.83
					UQCRFS1	0.00170324146186464	12.833	0.0358618831883605	2.464
					VDAC3	0.0000129221812494567	2.802	0.0100071621224549	1.775
					VPS45	0.000433288713830957	2.585	0.0379391965210362	1.887
II. Abida polyA
		MetA Gain					MetB Gain					MetC Gain
Gene	p_value_RNA	Fold_change_RNA	p_value_Met_fraction	Fold_change_Met_fraction	Gene	p_value_RNA	Fold_change_RNA	p_value_Met_fraction	Fold_change_Met_fraction	Gene	p_value_RNA	Fold_change_RNA	p_value_Met_fraction	Fold_change_Met_fraction
ABCC6	0.0263565747122024	1.425	0.0427009109140371	1.263	ANKRD46	2.85666604445629E-09	1.303	0.0121714160748682	1.364	ANKRD13D	0.0394109831649363	1.178	0.00690108922201587	2.44
ANXA11	0.000336691863724372	1.224	0.0131784513172463	1.354	ARFGEF1	1.25666364968781E-08	1.216	0.0221623125618131	1.367	CLCF1	0.00137906404337908	1.647	0.022368710381778	2.132
AR	9.68937677312147E-29	1.625	0.00213353025579777	1.313	ARID4B	0.0000187190292771112	1.359	0.0398210173412576	1.648	KDM2A	0.0001583069480267	1.188	0.00538812544251964	2.222
ARMC8	0.0000834478604646551	1.301	0.00212231729555183	1.484	ARMC1	2.58447971420449E-06	1.181	0.0467864245515319	1.281	POLD4	0.0345660726095035	1.173	0.022368710381778	2.132
ATP11C	0.00265039875409982	1.447	0.0275848759141482	1.346	ASH2L	0.0000052560535203999	1.314	0.0121007037675785	1.785	SSH3	0.028311066217891	1.26	0.022368710381778	2.132
CCDC160	0.00513817531158137	1.532	0.0113147232664304	1.401	ATAD2	1.57357752343602E-06	1.227	0.0231524525403387	1.367	TBC1D10C	0.0173630835649789	1.372	0.022368710381778	2.132
CD99L2	0.00593306340410373	1.214	0.0414265090374596	1.311	ATP6AP2	0.00917611048688407	1.095	0.0291178720464324	1.521
COMTD1	0.00109794518033056	1.327	0.0403120660232133	1.271	ATP6V1C1	5.22523885466563E-09	1.181	0.0320640097904408	1.268
DNAJB14	0.01440051554116	1.173	0.0362404875165895	1.294	AZIN1	0.0000023404841369688	1.126	0.0320640097904408	1.268
EDA2R	0.0402207191001059	1.465	0.0184750712029075	1.239	B3GALNT2	0.000531186041497255	1.424	0.0398210173412576	1.648
FAM122B	4.60040849451178E-06	1.362	0.0153951907170825	1.377	BAG4	6.80801004572924E-08	1.524	0.0121007037675785	1.785
FAM122C	0.0000250800245349379	1.574	0.0247982071341779	1.358	BRF2	0.0000854096145556329	1.626	0.0462891996116878	1.636
FAM213A	0.00885719579594745	1.192	0.0186364696516018	1.343	BROX	0.00939875230066797	1.153	0.0175157424983969	1.924
FGF13	0.0000792709037778739	1.726	0.0190345583318459	1.35	C12orf49	0.0118839224353916	1.354	0.0319226351645038	1.619
HMGB3	0.0487447010267555	1.162	0.0414265090374596	1.311	C8orf37	6.79745193000083E-07	1.375	0.00247942988252091	1.48
HPRT1	0.000618314216428634	1.18	0.00627377723800829	1.413	C8orf44	4.36841847779416E-10	1.381	0.0313496955454197	1.343
MBNL1	0.00146581426998955	1.158	0.0250225702472311	1.37	C8orf76	0.000120275744795545	1.153	0.0168607310839033	1.387
MBNL3	0.00146285099610453	1.943	0.00859027938577231	1.432	CCNE2	1.09749083034955E-07	1.494	0.00405842764626102	1.444
MED12L	0.000284175278598716	3.524	0.0477316463712713	1.307	CENPF	0.000070438437197968	1.718	0.00542468776646848	1.967
MOSPD1	0.000180000288164885	1.343	0.0437068917908403	1.336	COPS5	0.0000191841316458607	1.116	0.0221623125618131	1.367
MRPS22	0.0232838336331772	1.135	0.0438801879905727	1.329	COX6C	0.0000880104630010681	1.142	0.00942159718565708	1.426
MTMR1	0.000228352557414084	1.303	0.0414265090374596	1.311	CRISPLD1	0.021512202988939	1.223	0.024620721991037	1.329
NME9	0.0000118241889509469	2.776	0.00212231729555183	1.484	CSPP1	1.23776611359619E-11	1.375	0.0221623125618131	1.367
OPHN1	7.64823912414356E-21	1.921	0.0144391173730825	1.236	CTAGE5	0.0208312812135138	1.184	0.0469038633286372	2.059
PHF6	0.0000226249345393816	1.338	0.00627377723800829	1.413	CXorf23	6.43704981769071E-08	1.505	0.0190612440707569	1.566
PJA1	2.68103083122029E-21	1.61	0.0354889352223155	1.193	CXorf38	7.57362381126963E-07	1.367	0.0291178720464324	1.521
RAP2C	0.000367570858952148	1.344	0.0139813131053871	1.418	DCAF13	4.24338652253178E-10	1.263	0.0260938207840734	1.292
SFTPD	0.000761534767403561	1.911	0.00828338415705477	1.368	DDHD2	9.81998128410551E-09	1.48	0.0115555774270978	1.722
SLITRK4	0.00397854785630275	2.578	0.00943472446669183	1.373	DEPTOR	0.0383993430494838	1.117	0.0249547473416978	1.352
STARD8	0.0195574940838448	1.204	0.0429875638166813	1.186	DERL1	0.00623833242126913	1.076	0.0168607310839033	1.387
TMEM254	0.00134043624417146	1.24	0.0131784513172463	1.354	DIEXF	0.0000879753665029065	1.381	0.00218545180757901	2.313
TSPAN14	0.000511720489384047	1.309	0.0186364696516018	1.343	DPY19L4	8.48226939832076E-08	1.218	0.00361383883777597	1.409
VMA21	0.000336691863724372	1.275	0.0414265090374596	1.311	DSCC1	0.0000232940347626346	1.344	0.0345814409431441	1.364
ZNF503	0.00154472503728009	1.397	0.0403120660232133	1.271	DYRK3	0.00175949288658394	1.31	0.0183065645117647	1.861
					EIF1AX	0.000165477448390746	1.244	0.0173105027208114	1.53
					EIF4EBP1	0.024339100302568	1.204	0.0280932914201652	1.763
					ELK4	0.0231079660497447	1.149	0.0309938358318364	1.756
					ERLIN2	0.000521464610397296	1.373	0.0254955553274098	1.776
					ESRP1	0.0000102916734914498	1.136	0.00680811311268261	1.377
					ESRRG	0.0179421362167417	2.171	0.00674888293864675	2.05
					FBXO21	0.00319081882671864	1.248	0.0263487444787667	1.632
					FBXO33	0.0308193814837722	1.117	0.0469038633286372	2.059
					FBXO43	0.00108190286334934	1.697	0.0121714160748682	1.364
					FBXW8	0.00104380151630724	1.384	0.0263487444787667	1.632
					FGFR1	1.05976489746046E-06	1.625	0.0193960615032935	1.624
					FLVCR1	0.000299438119906216	1.48	0.00734665103382972	2.172
					FZD6	0.000164455408558452	1.191	0.0469133305242151	1.244
					GDAP1	0.000188260703104223	1.253	0.0497658736116788	1.252
					GEMIN2	0.0157329034781307	1.246	0.0249750048559608	2.06
					GINS4	5.34997799336282E-06	1.955	0.0410599693592727	1.42
					GK	0.0000100272325819253	1.391	0.01349689131288	1.706
					GOLGA7	0.000409147076928248	1.203	0.0410599693592727	1.42
					GPATCH2	0.000121223891647641	1.469	0.0175157424983969	1.924
					GRHL2	0.00351886139054085	1.105	0.00435533794233324	1.368
					IKBKB	1.41128295619086E-06	1.319	0.0330077806223381	1.59
					INTS8	9.6282321307873E-14	1.259	0.00405842764626102	1.444
					JPH1	3.11049898531405E-08	1.635	0.0497658736116788	1.252
					KCNH1	0.000942778985464552	5.575	0.00218545180757901	2.313
					KIAA1429	1.99139638721534E-09	1.193	0.00752289671720574	1.355
					KLF10	0.0076671173303638	1.078	0.028625129586293	1.262
					KLHL12	0.00555784485238962	1.132	0.0039560132882549	2.136
					LACTB2	0.000203665662176562	1.148	0.0393857303489239	1.262
					LAPTM4B	0.0343229160690763	1.109	0.0156223100178763	1.387
					LETM2	1.68650808329014E-07	2.745	0.0115555774270978	1.722
					LGR6	0.0120061543990536	1.809	0.0243373519081099	1.888
					LRP12	7.33487199125332E-06	1.317	0.0190896770777545	1.337
					LRRCC1	0.00138081246086154	1.263	0.0260582814902445	1.343
					LSM1	0.000355980670043235	1.24	0.0121007037675785	1.785
					LYST	0.0000608281410423469	1.884	0.0398210173412576	1.648
					MAL2	0.0438654083150106	1.086	0.0190505027523344	1.423
					MAPKAPK2	0.0150667965200717	1.098	0.0183065645117647	1.861
					MCM4	0.000165908142419667	1.251	0.0227730124521023	1.477
					MCMDC2	0.000340831447119155	1.261	0.0240732614221607	1.347
					MDM4	0.0000287481745328888	1.389	0.0243831763608505	1.812
					MED13L	0.000130385633137659	1.346	0.0319226351645038	1.619
					MED14	5.34666644207064E-06	1.247	0.0291178720464324	1.521
					MIA3	0.0495159184402476	1.127	0.0175157424983969	1.924
					MRPL13	0.00472210926401846	1.122	0.0444941768942064	1.325
					MTBP	7.34468072789095E-10	1.613	0.0444941768942064	1.325
					MTDH	2.01943729622175E-06	1.13	0.0270589981492442	1.33
					MYBL1	1.42593200350276E-08	1.905	0.0313496955454197	1.343
					MYC	0.00460142124778394	1.129	0.0389106513274898	1.269
					NCOA2	1.09494871410272E-10	1.267	0.0393857303489239	1.262
					NDUFAF6	1.61936749992855E-09	1.265	0.00405842764626102	1.444
					NDUFB9	0.0177876233175045	1.072	0.012305295248587	1.396
					NEK2	0.0163882726794912	1.394	0.00430385127377546	1.993
					NUCKS1	0.000296440262210274	1.16	0.0297369059119898	1.686
					NUP155	0.000163718690273014	1.382	0.0188824571499608	1.68
					OXR1	2.1580251621382E-07	1.27	0.0108585656658297	1.411
					PABPC1	1.85566107231819E-06	1.093	0.0127604947354716	1.359
					PCMTD1	0.000092448494285017	1.127	0.0261556553497359	1.537
					PDE4DIP	0.0317123358796305	1.128	0.00823494280284874	1.555
					PDP1	0.0000171739996597197	1.231	0.00497309325608755	1.414
					PFKFB2	0.0324679472018267	1.241	0.0183065645117647	1.861
					PI15	0.00157214843048332	1.619	0.024620721991037	1.329
					PLEKHF2	0.00289311609035544	1.126	0.00247942988252091	1.48
					PLXNA2	0.008242818183754	1.663	0.00791178306985677	2.036
					PNN	0.00322307731752352	1.146	0.0249750048559608	2.06
					POLB	0.0108843295038253	1.161	0.0217283360433734	1.577
					POLR2K	0.0000892046400443495	1.113	0.0121714160748682	1.364
					POP1	5.8559565827863E-08	1.289	0.00937989323613932	1.446
					PPFIA4	0.0166233493753642	1.632	0.0039560132882549	2.136
					PPP1R12B	0.0133029195551582	1.23	0.0368722559527969	1.868
					PPP1R15B	0.000459275631696894	1.163	0.0243831763608505	1.812
					PREX2	0.0360131557572709	1.475	0.02757927070129	1.309
					PRKDC	5.60871093669329E-07	1.242	0.0439031267175054	1.352
					PROSC	0.000529259857742153	1.236	0.0254955553274098	1.776
					PROX1	0.0385150490673366	2.181	0.00542468776646848	1.967
					PTDSS1	2.04246175272456E-06	1.152	0.00695432184177922	1.454
					RAB11FIP1	0.0000564402835286709	1.533	0.0280932914201652	1.763
					RAB3GAP2	0.000877584458837406	1.188	0.0175157424983969	1.924
					RAD54B	2.42997139894936E-09	1.91	0.00752289671720574	1.355
					RALGPS2	0.0314286215075372	1.204	0.0356431909659425	1.641
					RASSF5	0.00911113637388763	1.407	0.0183065645117647	1.861
					RBM12B	2.30775141875948E-09	1.305	0.00839241985544099	1.421
					RDH10	0.0352039115261142	1.125	0.0295986113628246	1.293
					RFC5	0.0000321083680404489	1.412	0.0302844767656115	1.622
					RNF139	0.00296771153828297	1.118	0.0218984067803281	1.34
					RNF170	7.02927118886712E-06	1.432	0.0422707262015403	1.508
					RNF19A	1.47907709308417E-10	1.189	0.0121714160748682	1.364
					RNFT2	0.0000748899370350015	2.671	0.0319226351645038	1.619
					RPL30	0.000908533978158269	1.061	0.00937989323613932	1.446
					RPL7	0.000202010927972294	1.07	0.0295986113628246	1.293
					RPS6KA3	0.000278656874688677	1.222	0.0173105027208114	1.53
					RPS6KC1	0.00293428872266089	1.239	0.00674888293864675	2.05
					RRM2B	0.000319357664846015	1.152	0.00661926150757736	1.347
					RRP15	0.00464075702483012	1.298	0.0175157424983969	1.924
					RUNX1T1	0.0427429584807466	1.625	0.0411143491493313	1.294
					SBSPON	0.00147291522290785	1.32	0.0308652733982306	1.28
					SEC23A	0.0092145917858177	1.186	0.0128522317858904	2.063
					SERTAD4	0.0296038239211486	1.609	0.00218545180757901	2.313
					SGK3	0.000587417459541522	1.231	0.0313496955454197	1.343
					SLC20A2	0.014946644477921	1.134	0.020557340520033	1.593
					SLC25A32	6.806979608255E-12	1.243	0.0320640097904408	1.268
					SLCO5A1	0.000363242150981436	1.55	0.0353500621129604	1.286
					SMIM19	0.000496024710239092	1.306	0.020557340520033	1.593
					SNX16	1.92557318892931E-08	1.294	0.043155971736644	1.272
					SOX13	0.00301679499828963	1.221	0.0243831763608505	1.812
					SPAG1	7.58227928674836E-06	1.288	0.0121714160748682	1.364
					SPIDR	1.0822062266812E-08	1.191	0.0349532910044139	1.343
					SQLE	0.00903163251378469	1.108	0.0313489398502082	1.355
					SRGAP2	0.00337593284923414	1.273	0.0183065645117647	1.861
					STAU2	1.37420290824023E-10	1.264	0.0304573356889502	1.303
					STK3	2.02707698432439E-07	1.205	0.0127706694293176	1.424
					SUDS3	0.00041370071011523	1.258	0.0302844767656115	1.622
					TAB3	0.00532751016153799	1.163	0.029889398579372	1.59
					TAF1A	0.0000258191908746122	1.703	0.0175157424983969	1.924
					TAF2	4.69913639395372E-11	1.233	0.0345814409431441	1.364
					TATDN1	0.0000142209388166287	1.169	0.012305295248587	1.396
					TBC1D31	2.12894965164999E-09	1.408	0.0168607310839033	1.387
					TBCE	0.00393608657164161	1.159	0.0398210173412576	1.648
					TERF1	8.09945476710232E-09	1.165	0.0327624216072332	1.259
					TGFB2	0.0210662665146999	1.434	0.0175157424983969	1.924
					THAP1	0.00364060855644995	1.233	0.0422707262015403	1.508
					TIMM17A	0.0157329034781307	1.135	0.0243373519081099	1.888
					TMEM65	1.01694237160143E-08	1.359	0.0309192403767655	1.326
					TMEM67	4.17418797037357E-10	1.484	0.00627807520625453	1.421
					TMEM70	0.000214581388914339	1.12	0.0497658736116788	1.252
					TP53INP1	0.0092916111224157	1.138	0.00405842764626102	1.444
					TRAM1	0.000218339715935082	1.07	0.0393857303489239	1.262
					TRAPPC6B	0.0000864411357383142	1.224	0.0249750048559608	2.06
					TRIQK	0.0115973624165451	1.099	0.0166520241480546	1.373
					TRMT12	1.51663931678768E-06	1.195	0.0218984067803281	1.34
					UBE2T	0.0041400938238984	1.3	0.0368722559527969	1.868
					UBE2V2	0.000426156261773635	1.168	0.0227730124521023	1.477
					UBE2W	1.71875823976261E-09	1.26	0.0304573356889502	1.303
					UBR5	1.10951571628351E-15	1.248	0.00661926150757736	1.347
					UQCRB	0.0143356014189057	1.084	0.00695432184177922	1.454
					USH2A	0.0000906363836050285	2.023	0.0307616894454534	1.838
					VCPIP1	4.10723521955744E-10	1.319	0.0313496955454197	1.343
					VDAC3	0.000486286852995325	1.167	0.0447549779346628	1.463
					VPS13B	2.49681801648248E-07	1.265	0.00506055922486326	1.48
					VSIG10	0.0338583088768443	1.188	0.0302844767656115	1.622
					WDR70	0.000274212608577573	1.261	0.0188824571499608	1.68
					WDYHV1	8.22994633238793E-06	1.233	0.0231524525403387	1.367
					WSB2	0.044481288842299	1.098	0.0302844767656115	1.622
					XKR9	0.00121910323256935	1.533	0.0393857303489239	1.262
					YOD1	0.00116711307602278	1.259	0.0183065645117647	1.861
					YWHAZ	2.38631584455771E-06	1.088	0.0113999991677412	1.339
					ZC2HC1A	0.000009465531469557	1.233	0.0405779728709061	1.326
					ZHX1	0.0000625845815250076	1.154	0.0168607310839033	1.387
					ZNF572	0.000548836414875857	1.623	0.012305295248587	1.396
					ZNF706	6.31197224250266E-11	1.219	0.00569622608714595	1.372
III. Abida capture
		MetA Gain					MetB Gain					MetC Gain
Gene	p_value_RNA	Fold_change_RNA	p_value_Met_fraction	Fold_change_Met_fraction	Gene	p_value_RNA	Fold_change_RNA	p_value_Met_fraction	Fold_change_Met_fraction	Gene	p_value_RNA	Fold_change_RNA	p_value_Met_fraction	Fold_change_Met_fraction
ADO	3.73772851489847E-07	1.453	0.0306291416870671	1.311	ACTL6A	0.0137973257097147	1.203	0.0283921591239285	1.834	ACTL6A	0.0137973257097147	1.203	0.0409432547920836	1.895
AGBL3	0.001379353005286	1.871	0.0243678615668614	1.408	AP1S1	0.0115288405437194	1.355	0.0472885755888097	1.968	USP13	0.00321736476943716	1.458	0.0409432547920836	1.895
AIFM2	0.0137661097504102	1.311	0.0206075877760366	1.396	ARF6	0.00668899010282775	1.179	0.0360410999742023	2
ANAPC16	0.0000164609137354851	1.295	0.0274312581851623	1.348	ATP5S	0.00919680059962495	1.384	0.0360410999742023	2
ANK3	0.0000236726180750241	1.653	0.00943023047069621	1.381	C4B	0.0394825735805005	1.481	0.0362105028790559	1.406
ANXA11	0.000157137898575748	1.245	0.0366098813631724	1.307	C5orf42	0.00890159232583112	1.307	0.0181068798400126	1.971
ASCC1	0.0000101825354906977	1.476	0.0274312581851623	1.348	CCNE2	0.0000108366290611596	1.495	0.0365700384690194	1.368
ATP8B2	0.000295722460513387	1.435	0.0435799681226171	1.273	CD46	0.023271735022219	1.108	0.0330844231181913	2.112
C10orf35	0.000021158211026455	1.447	0.00689848594666277	1.43	CD55	0.0445125884195288	1.393	0.0330844231181913	2.112
C1orf43	0.000105663424385624	1.136	0.0435799681226171	1.273	CFL2	0.00631718315193232	1.182	0.0329959708315797	1.31
C7orf49	0.0000927400517105646	1.313	0.0243678615668614	1.408	CLDN15	0.00788623255383688	1.775	0.0472885755888097	1.968
CCAR1	0.000110973029386464	1.162	0.0158638449513309	1.426	COX6C	2.66182362223188E-07	1.142	0.0469929193379289	1.312
CCDC6	0.0000585754025632546	1.332	0.0434194557586992	1.34	DDHD2	5.87370389170297E-06	1.582	0.0451162320013356	1.426
CHRNB2	0.00968312322515816	1.042	0.0203202043889383	1.313	DEPTOR	0.0000187838047334653	1.313	0.0350961648459987	1.435
CNOT4	0.000900337499641159	1.35	0.0243678615668614	1.408	DPY19L4	1.43148114348542E-09	1.228	0.00937828999570186	1.319
COMTD1	0.000180341380095424	1.311	0.033371634858179	1.317	DSCC1	0.0000332301395634179	1.394	0.0350961648459987	1.435
DDIT4	0.00128415786448848	1.324	0.0274312581851623	1.348	DYRK3	0.0121828659145256	1.424	0.0330844231181913	2.112
DDX21	0.0000527535032510499	1.237	0.00575305385413697	1.453	EIF2D	0.00321736476943716	1.198	0.0330844231181913	2.112
DDX50	0.000501182926102323	1.21	0.00575305385413697	1.453	EPHB4	0.00814542586732926	1.431	0.0472885755888097	1.968
DLG5	7.52072134992487E-06	1.451	0.0344999696964321	1.306	FAM120C	0.00683539428843034	1.385	0.0161092154589105	1.674
DNA2	0.0266220117149353	1.31	0.0485868740389862	1.381	FBXO33	0.0380217257694506	1.188	0.0254805961861736	2.071
DNAJC12	0.000377359600441102	1.626	0.0167323937108348	1.341	FGD1	0.000800371841677895	1.538	0.0326936323942892	1.637
EIF4EBP2	0.0000500516263927158	1.275	0.0181981281623221	1.403	FIS1	0.0214557209786917	1.158	0.0472885755888097	1.968
H2AFY2	0.0000284054094259626	1.461	0.00511174001024205	1.426	GEMIN2	0.000865091674811968	1.433	0.0254805961861736	2.071
HAX1	0.000289251372643974	1.118	0.0435799681226171	1.273	GNL3L	0.000879282763647886	1.26	0.0326936323942892	1.637
HERC4	0.000561157363157474	1.35	0.0117568969754067	1.415	GRHL2	0.000874826197093444	1.095	0.0249221564757305	1.327
HK1	0.0000235866346764892	1.272	0.00575305385413697	1.453	HSD17B10	0.0000295816636877387	1.246	0.0326936323942892	1.637
HNRNPH3	0.00432235122321829	1.115	0.0181856404076766	1.418	HUWE1	0.00148931298233042	1.201	0.0326936323942892	1.637
IL6R	0.0474310680471778	1.384	0.0145145021136981	1.323	IKBKE	0.0110117609443457	1.718	0.0330844231181913	2.112
JMJD1C	4.73017034715607E-06	1.26	0.00943023047069621	1.381	INTS8	2.40663856763202E-07	1.224	0.0365700384690194	1.368
KCNMA1	0.0317889047779304	1.424	0.0407229699315654	1.256	IQSEC2	0.0276275866266497	1.413	0.0326936323942892	1.637
LRRC20	0.0000383919985747823	1.599	0.0181981281623221	1.403	KDM5C	0.000308304932656549	1.264	0.0326936323942892	1.637
PBLD	0.00171818330856226	1.414	0.0117568969754067	1.415	KLHDC1	0.0202601762254158	1.623	0.0360410999742023	2
PCBD1	0.000192562503808161	1.148	0.0290940171927475	1.332	KLHDC2	0.00181671698620413	1.43	0.0360410999742023	2
PPIF	0.000354758974003141	1.238	0.0398264781105143	1.272	KRBOX4	6.37201854973036E-07	1.463	0.0379758494659886	1.406
PSAP	0.000624737372210777	1.079	0.0290940171927475	1.332	L2HGDH	0.00193219949839496	1.64	0.0360410999742023	2
REEP3	0.0000558342834481634	1.254	0.00943023047069621	1.381	LIFR	0.0327942773229911	1.247	0.00720047337444012	2.174
RHOBTB1	0.0184583747610357	1.196	0.0304436290955418	1.308	LRP12	0.0000452118153716922	1.316	0.0296902023770382	1.354
RTKN2	0.0145779945105343	1.375	0.0109254007161119	1.333	MAL2	0.000127308304815616	1.196	0.0333511440036511	1.442
RUFY2	0.000226769342397823	1.387	0.0181856404076766	1.418	MAPKAPK2	0.00583686029357191	1.219	0.0330844231181913	2.112
SAR1A	0.000150046179033873	1.207	0.00597810523486853	1.439	MYBL1	0.0254731539133646	1.329	0.0447353488837976	1.333
SFTPD	0.000731201291037241	2.196	0.0179460722638179	1.33	NCALD	0.0140212771129668	1.2	0.0249221564757305	1.327
SGPL1	4.88911588915919E-06	1.32	0.0290940171927475	1.332	NDUFAF6	2.32980463342925E-08	1.269	0.0365700384690194	1.368
SIRT1	0.0000446243978158763	1.36	0.0167323937108348	1.341	NEMF	0.0021179587298899	1.433	0.0360410999742023	2
SLC25A16	0.000833726619948776	1.385	0.0485868740389862	1.381	NIPBL	0.00117995677206825	1.302	0.0181068798400126	1.971
SLC29A3	0.000032025023879915	1.377	0.0290940171927475	1.332	NUP155	0.000356323341588152	1.545	0.0181068798400126	1.971
SPOCK2	0.027057120200091	1.314	0.0291580684587968	1.337	NXT2	0.000646077205582388	1.609	0.0454126596970097	1.545
STOX1	0.00359687237117209	1.918	0.0158638449513309	1.426	OXR1	0.0000303873794181303	1.257	0.0341011210020547	1.407
SUPV3L1	0.000243422013712407	1.274	0.00575305385413697	1.453	PABPC1	2.29247613356764E-07	1.109	0.0455653673620125	1.292
TACR2	0.00379010116415628	1.742	0.00575305385413697	1.453	PDE4DIP	0.00452471732087191	1.222	0.0299681817778296	1.532
TET1	0.0332408832475583	1.617	0.0485868740389862	1.381	PFKFB2	0.00668899010282775	1.606	0.0330844231181913	2.112
TMEM140	0.00118861380867	1.235	0.0243678615668614	1.408	PHF8	0.00985956464287565	1.193	0.0161092154589105	1.674
TMEM254	0.000428540793301663	1.256	0.0366098813631724	1.307	PLOD3	0.0122604663121765	1.235	0.0472885755888097	1.968
TMEM26	0.0258443311325083	1.719	0.0221932994120447	1.316	PNN	0.00628880478221151	1.156	0.0254805961861736	2.071
TPM3	0.00531068047179708	1.102	0.0435799681226171	1.273	RALGPS2	0.00468483358803464	1.356	0.0223259687832629	1.621
TSPAN14	0.0000352153147868187	1.412	0.0167028779675189	1.421	RIBC1	0.000965290616904809	1.975	0.0326936323942892	1.637
TSPAN15	0.0209884745996564	1.171	0.00689848594666277	1.43	RRM2B	0.0000031013338015677	1.216	0.0212752714519762	1.361
TYSND1	9.85387417417446E-06	1.404	0.00597810523486853	1.439	SEC23A	0.0462991461786841	1.156	0.0254805961861736	2.071
UBAP2L	0.0000266641000250051	1.188	0.0435799681226171	1.273	SHCBP1	0.000315953322862071	1.73	0.0114483695914147	1.603
UBE2Q1	3.37714315086583E-06	1.174	0.0203202043889383	1.313	SKP2	0.000101421233601042	1.619	0.039731804074859	1.699
VPS26A	0.00198192323542467	1.18	0.00575305385413697	1.453	SLC12A9	0.0165521257626215	1.252	0.0472885755888097	1.968
WDR91	0.0148670908317695	1.313	0.0243678615668614	1.408	SMC1A	0.000316206550479174	1.291	0.0326936323942892	1.637
ZCCHC24	0.0391292496365522	1.162	0.0398264781105143	1.272	SNX6	4.13892876794716E-06	1.206	0.0329959708315797	1.31
ZMIZ1	0.00416379653969382	1.201	0.0398264781105143	1.272	SOS2	0.00155495545106571	1.505	0.0360410999742023	2
ZNF503	0.000143255065239187	1.513	0.033371634858179	1.317	SRGAP2	0.0418554129729978	1.207	0.0330844231181913	2.112
					SRRT	0.0147016431182018	1.146	0.0472885755888097	1.968
					SUB1	0.00622864243351406	1.105	0.0062345440054013	1.577
					TMEM47	0.0145867331029407	1.356	0.0451715803078733	1.683
					TP53INP1	0.0226659426527367	1.122	0.0365700384690194	1.368
					TRAPPC6B	0.000511710627533445	1.296	0.0254805961861736	2.071
					TSPYL2	0.000324296222641696	1.335	0.0326936323942892	1.637
					TSR2	0.000194016525597375	1.231	0.0326936323942892	1.637
					UBR5	2.67517715724049E-11	1.23	0.0212752714519762	1.361
					USP13	0.00321736476943716	1.458	0.0283921591239285	1.834
					VCPKMT	0.00150692365679243	1.705	0.0360410999742023	2
					VGF	0.0208563064274284	2.749	0.0472885755888097	1.968
					VPS13B	0.000344579906545034	1.188	0.023478748779868	1.4
					WDR70	0.000440590168446366	1.404	0.0181068798400126	1.971
					WNK3	0.0241955846731537	1.322	0.0161092154589105	1.674
					YOD1	0.0038289622670307	1.503	0.0330844231181913	2.112
					YWHAZ	6.00891361914381E-07	1.121	0.0455653673620125	1.292
					ZDHHC11	0.00835165925595187	1.654	0.0020609985195397	2.003
					ZFR	0.0000916926025833886	1.075	0.0127039468152988	1.5
					ZNF674	0.0000402495419190851	1.571	0.0379758494659886	1.406
					ZNF706	3.77617220832813E-11	1.278	0.0249221564757305	1.327
					ZNHIT1	0.0253659594876184	1.226	0.0472885755888097	1.968
					ZXDB	0.00113615427555632	1.325	0.0499164570769728	1.466

## Sheet: CNV Loss
Table S7. Copy number variation (CNV) losses of coding regions in relation to corresponding transcript levels and estimated fractions of metastasis subtypes A-C (MetA-C) in samples of the Quigley, Abida polyA and Abida capture cohorts.
I. Quigley
		MetA Loss					MetB Loss					MetC Loss
Gene	p_value_RNA	Fold_change_RNA	p_value_Met_fraction	Fold_change_Met_fraction	Gene	p_value_RNA	Fold_change_RNA	p_value_Met_fraction	Fold_change_Met_fraction	Gene	p_value_RNA	Fold_change_RNA	p_value_Met_fraction	Fold_change_Met_fraction
GPBP1	0.000108962099957507	0.156	0.0208485169712596	1.353	ABCC4	0.00324216754985269	0.02	0.00688408727282881	3.61	-	-	-	-	-
IL6ST	0.00102202804129693	0.3	0.0208485169712596	1.353	ACOT9	0.00684007122558486	0.523	0.0141934727751555	2.391
MAP3K1	0.0005594517852937	0.217	0.0235074900740792	1.356	ACVR2A	0.00989271282273282	0.37	0.00688408727282881	3.358
MIER3	0.000433288713830957	0.116	0.0235074900740792	1.356	AKAP11	5.84962605547398E-07	0.454	0.000759816180904036	2.742
SETD9	0.000718867819410725	0.102	0.0235074900740792	1.356	AKAP17A	1.45119368915192E-06	0.565	0.000183834415310621	2.75
					ALG11	3.18289712456464E-06	0.29	0.00146443738343624	2.371
					ALG5	0.000175376737992228	0.424	0.00586782697290887	2.728
					AR	0.0201600190165884	0.3	0.0162135249263043	2.606
					ARSD	0.0143404311027794	0.637	0.042985653748158	2.07
					ASMTL	8.99592283861987E-06	0.55	0.000183834415310621	2.75
					ATP6AP2	0.000185320036466631	0.502	0.0350572342939012	1.966
					ATP7B	0.0000340513765447337	0.315	0.00146443738343624	2.371
					ATP9B	0.0000593872243210759	0.4	0.0338022736015776	2.284
					BCOR	0.0382016078673418	0.715	0.0350572342939012	1.966
					BORA	0.0134752331135313	0.568	0.0123357736457959	2.332
					BRCA2	0.0106377512745083	0.419	0.0201257507108935	2.19
					CA5B	0.00652833576146024	0.569	0.0352922947317367	2.186
					CA5BP1	0.00134972674363821	0.502	0.0307491625809613	2.106
					CAB39L	0.0000123060055945201	0.245	0.00065222826796002	2.54
					CASK	0.00106167583171905	0.594	0.0399818028943509	2.053
					CCDC122	0.000218389997330788	0.324	0.000759816180904036	2.742
					CD99	4.73098161119777E-06	0.528	0.000250848440702221	2.837
					CD99P1	0.0000017110566430116	0.541	0.000206029261633449	2.809
					CDADC1	0.000193885937659509	0.453	0.00065222826796002	2.54
					CDH1	0.00837246185046957	0.282	0.0488639353800975	1.915
					CDKN1B	0.000184277895873549	0.427	0.00608852378877121	2.225
					CKAP2	0.0322672390323206	0.681	0.00999485511541977	2.106
					COG3	4.10543017711459E-08	0.413	0.000481862037593842	2.702
					COG6	0.0000053155152733578	0.381	0.0153569037772694	2.237
					CREBL2	0.000275046803783404	0.293	0.00939235586110013	2.568
					CTPS2	0.000273868040273982	0.555	0.0352922947317367	2.186
					CXXC1	0.0059347796637095	0.394	0.00295214103216516	4.224
					CXorf23	0.00200494166816312	0.553	0.0141934727751555	2.391
					CXorf38	0.00035362842850427	0.519	0.0350572342939012	1.966
					DCLK1	0.0231396482942828	0.146	0.00676621429681163	2.505
					DDX3X	0.00146531715509977	0.705	0.0404138989777433	1.932
					DDX3Y	1.95796195479584E-06	0.626	0.0464933554941135	1.266
					DDX47	0.00021603478020852	0.441	0.0116417895934173	2.264
					DHRSX	0.000105808465594993	0.646	0.000183834415310621	2.75
					DIS3	0.0000127469745586163	0.4	0.0123357736457959	2.332
					DLEU1	0.0119444187515726	0.601	0.000119599580591598	2.852
					DLEU2	0.00060542506282601	0.46	0.000342491565318877	2.743
					DNAJC15	0.00663588972327517	0.252	0.000759816180904036	2.742
					DNAJC3	0.00324216754985269	0.232	0.0113943397346118	2.931
					DNAJC3-AS1	0.00221384725734935	0.189	0.0113943397346118	2.931
					DUSP16	0.00166451713372089	0.299	0.0379391965210362	1.955
					DYM	0.0195898730142381	0.563	0.00295214103216516	4.224
					EBLN2	0.0195898730142381	0.356	0.0312334981776822	2.564
					EBPL	0.00130541697380179	0.525	0.00065222826796002	2.54
					EIF1AX	0.0409791348570274	0.663	0.0141934727751555	2.391
					EIF2S3	0.000430250771501519	0.556	0.0141934727751555	2.391
					ELF1	0.0000273151177794201	0.346	0.0153569037772694	2.237
					EMP1	0.00449525799249817	0.212	0.00392829231190859	2.777
					EPS8	0.041580518582913	0.487	0.0163581311161705	2.376
					ESD	3.87205603648571E-06	0.374	0.00065222826796002	2.54
					FNDC3A	4.8275626579138E-07	0.379	0.00065222826796002	2.54
					FOXO1	0.00455484280947202	0.436	0.0153569037772694	2.237
					FUNDC1	0.0000364581890338053	0.404	0.0255260595889159	1.757
					GAREM	0.0288934812851203	0.31	0.0120271988724093	3.111
					GEMIN8	0.00323352300875686	0.64	0.0352922947317367	2.186
					GGACT	0.00666627211174801	0.199	0.0327180701083439	2.072
					GPALPP1	2.46142454270834E-06	0.455	0.000759816180904036	2.742
					GPM6B	0.0392422203734508	0.573	0.0352922947317367	2.186
					GPR18	0.000813404405176017	0.095	0.00767758151201702	2.648
					GPR180	0.0193859093463	0.445	0.0289782931732224	2.754
					GPR183	0.0152496016381677	0.224	0.00767758151201702	2.648
					GPR82	0.0000134736410932941	0.2	0.0399818028943509	2.053
					GTF2F2	6.76672945295479E-06	0.494	0.000759816180904036	2.742
					GTPBP6	1.97948798368897E-08	0.482	0.00169987809956744	2.388
					H2AFJ	0.00612800499846491	0.353	0.00392829231190859	2.777
					HDHD2	0.00414852639283941	0.38	0.00295214103216516	4.224
					HIST4H4	0.0152496016381677	0.33	0.00392829231190859	2.777
					HNMT	0.0316761167196906	0.447	0.0249484040659118	2.203
					HNRNPA1L2	0.0136179663392217	0.585	0.00775913751540138	2.286
					HTR7P1	0.0236276404007496	0.35	0.00392829231190859	2.777
					IER3IP1	0.00791342621825209	0.329	0.00295214103216516	4.224
					IL3RA	0.0448763581930201	0.74	0.000183834415310621	2.75
					INTS6	0.0000408312230839882	0.478	0.00146443738343624	2.371
					ITM2B	3.4681662662069E-07	0.398	0.000168434258306779	2.877
					KBTBD6	0.00002913772334508	0.486	0.00453691543515434	2.611
					KBTBD7	0.0000577752657408026	0.448	0.00453691543515434	2.611
					KCNRG	0.00712681596737818	0.523	0.000342491565318877	2.743
					KIAA1467	0.0207818224420599	0.351	0.00392829231190859	2.777
					KPNA3	0.0000192080995462293	0.461	0.00065222826796002	2.54
					KRBOX4	0.000750027950897611	0.488	0.0256129551463685	2.01
					LACC1	0.00704978209071054	0.488	0.000759816180904036	2.742
					LCP1	0.00205405156420494	0.285	0.000481862037593842	2.702
					LOC389906	0.00320609343673061	0.535	0.042985653748158	2.07
					LPAR6	0.0023863858448876	0.502	0.0016335678657393	2.356
					LRCH1	0.0000410755585567078	0.46	0.000481862037593842	2.702
					MAOA	0.0087042475779091	0.419	0.0442421935376764	1.734
					MBD1	0.00390286586071879	0.392	0.00295214103216516	4.224
					MBD2	0.00666641935351374	0.483	0.00612854776870214	3.463
					MED14	0.0119218043030113	0.69	0.0350572342939012	1.966
					MED4	0.0000323504951756377	0.578	0.00065222826796002	2.54
					MIR17HG	0.00342168628854645	0.321	0.0158080170483586	2.641
					MOSPD2	0.000753140098887707	0.598	0.0352922947317367	2.186
					MRPS31	0.0000319432806013015	0.441	0.0153569037772694	2.237
					MRPS31P5	0.0170557541170907	0.932	0.00146443738343624	2.371
					MSL3	0.0000372958678241566	0.493	0.0295589333164772	2.158
					MTRF1	0.00107371799678183	0.532	0.00453691543515434	2.611
					MYO5B	0.00837246185046957	0.355	0.00295214103216516	4.224
					MZT1	0.00833550440187772	0.542	0.0123357736457959	2.332
					N4BP2L2	0.000103344352750251	0.355	0.0111698455670588	2.49
					N4BP2L2-IT2	0.0180078033584835	0.427	0.0111698455670588	2.49
					NAA16	0.000528327616487315	0.564	0.00159771113601982	2.741
					NEK3	0.0013173148586442	0.493	0.00146443738343624	2.371
					NHLRC3	0.0000967543931159784	0.438	0.0153569037772694	2.237
					NLGN4Y	0.000182619281235583	0.658	0.0464933554941135	1.266
					NUDT15	0.000354816101142897	0.653	0.00065222826796002	2.54
					NUFIP1	0.000121975442244788	0.489	0.000759816180904036	2.742
					OFD1	0.00100185162851752	0.609	0.0352922947317367	2.186
					ORC4	0.0238628728185764	0.531	0.00688408727282881	3.358
					PDHA1	0.000163656702705688	0.452	0.0141934727751555	2.391
					PDS5B	0.0000316203509891172	0.334	0.0111698455670588	2.49
					PDZRN3	0.00885471131843636	0.168	0.0312334981776822	2.564
					PHF11	0.0365743921469739	0.644	0.00065222826796002	2.54
					PHKA2	0.0000718008689210219	0.411	0.0352922947317367	2.186
					PHLPP1	0.000571660949093453	0.443	0.029951466526389	2.234
					PIAS2	0.0129643629985008	0.391	0.00295214103216516	4.224
					PIBF1	0.000203361442986048	0.513	0.0123357736457959	2.332
					PIGA	0.00362308704813184	0.647	0.0307491625809613	2.106
					PLCXD1	0.000761360042077512	0.638	0.00169987809956744	2.388
					POLA1	0.00331559838135688	0.59	0.0141934727751555	2.391
					POLI	0.00791342621825209	0.354	0.00612854776870214	3.463
					PPP2R3B	0.000524082574206912	0.581	0.00169987809956744	2.388
					PPP4R2	0.00194336299733823	0.328	0.0312334981776822	2.564
					PRDX4	0.00127911142031932	0.576	0.0442825057103726	2.186
					PRKX	0.0125511230909721	0.62	0.0365199573566502	2.02
					PROSER1	0.0118033903525578	0.521	0.0153569037772694	2.237
					RAB27B	0.0104504628817152	0.214	0.00612854776870214	3.463
					RAB9A	0.000838845887195548	0.566	0.0352922947317367	2.186
					RAI2	0.0184747644486748	0.425	0.0267392669442644	2.141
					RB1	5.90555327249951E-07	0.362	0.000459954705237328	2.68
					RBBP7	0.00922309584356552	0.693	0.0352922947317367	2.186
					RCBTB1	0.0000200717757731005	0.461	0.00065222826796002	2.54
					RCBTB2	0.0000510242475647571	0.369	0.000342491565318877	2.743
					RFC3	0.00303284736038008	0.456	0.00586782697290887	2.728
					RFXAP	0.00383379255501947	0.534	0.00586782697290887	2.728
					RNASEH2B	0.00162495948170631	0.536	0.000481862037593842	2.51
					RNF125	0.00885471131843636	0.164	0.0120271988724093	3.111
					RPS6KA3	0.023972123180754	0.698	0.0141934727751555	2.391
					RYBP	0.007476672773977	0.407	0.0312334981776822	2.564
					SAT1	0.0205317692452001	0.572	0.0141934727751555	2.391
					SCML1	0.00408811875915699	0.553	0.0267392669442644	2.141
					SETDB2	0.000121228726398052	0.495	0.00065222826796002	2.54
					SH3KBP1	0.00174604146029416	0.45	0.0141934727751555	2.391
					SHQ1	0.00706129660435437	0.362	0.0312334981776822	2.564
					SLC25A15	0.000375022185215085	0.451	0.0153569037772694	2.237
					SLC25A26	0.0434756073601423	0.48	0.00356242825446822	4.129
					SLC25A30	0.0000315540173418883	0.369	0.000481862037593842	2.702
					SLC25A6	0.00488350622726638	0.627	0.000183834415310621	2.75
					SLC9A7	0.0012551353656631	0.468	0.0256129551463685	2.01
					SMAD2	0.0122912660381514	0.581	0.00295214103216516	4.224
					SMAD7	0.00989271282273282	0.36	0.00295214103216516	4.224
					SPOPL	0.010032271439515	0.457	0.0149432576486996	2.639
					SPRYD7	1.70260837961937E-06	0.336	0.00065222826796002	2.54
					STARD13	0.00881350240341177	0.345	0.0269004055895112	2.66
					STRAP	0.00468173118836171	0.51	0.00772072775519042	3.005
					SUCLA2	2.77025637753124E-06	0.457	0.00065222826796002	2.54
					SUGT1	0.0011889479006291	0.571	0.00775913751540138	2.286
					SUPT20H	0.000272269599934652	0.494	0.00586782697290887	2.728
					SYAP1	0.000401845611187118	0.576	0.0352922947317367	2.186
					TBC1D4	0.00180355222363193	0.324	0.0289230617001611	2.231
					TCEANC	0.0000632174316084818	0.463	0.0352922947317367	2.186
					TDRD3	0.00423778771924983	0.623	0.00775913751540138	2.286
					TGDS	0.000466830327520886	0.288	0.0289782931732224	2.754
					TMEM231	0.00911168055366536	0.366	0.0263536322603023	1.986
					TMSB4X	0.0139746291669647	0.652	0.0344599329794028	2.07
					TPT1	0.000236918580950969	0.54	0.000759816180904036	2.742
					TPT1-AS1	0.00652833576146024	0.573	0.000481862037593842	2.702
					TRAPPC2	0.0000288745449201965	0.568	0.0352922947317367	2.186
					TRAPPC8	0.00207460884506163	0.327	0.0120271988724093	3.111
					TRIM13	8.05846549138023E-07	0.408	0.000342491565318877	2.743
					TSC22D1	4.10423951240011E-06	0.398	0.000759816180904036	2.742
					TSC22D1-AS1	0.00022747830790042	0.414	0.000759816180904036	2.742
					TTTY15	0.0000292434902255238	0.486	0.0464933554941135	1.266
					TXLNG	0.000192237720641636	0.647	0.0352922947317367	2.186
					TXNL1	0.000813404405176017	0.4	0.0410107796788658	2.588
					UBAC2	0.000433288713830957	0.124	0.00767758151201702	2.648
					UFM1	0.0000398662193179521	0.293	0.016493589770197	2.589
					UGGT2	0.0332201324269632	0.429	0.0113943397346118	2.931
					USP27X	0.0253911879444872	0.646	0.0299364830089141	1.812
					USP9X	0.0000904158177370265	0.625	0.0350572342939012	1.966
					USP9Y	6.16323754593481E-07	0.524	0.0464933554941135	1.266
					UTP14C	4.20316180520525E-07	0.39	0.00146443738343624	2.371
					UTY	0.0000153592105104904	0.63	0.0464933554941135	1.266
					VPS36	0.000037317376239491	0.484	0.00999485511541977	2.106
					VWA8	0.0000610353952931888	0.508	0.000759816180904036	2.742
					WBP11	0.00076479175709021	0.401	0.00392829231190859	2.777
					WBP4	0.0000277200124508013	0.471	0.00453691543515434	2.611
					WDFY2	0.0000110314569737034	0.439	0.00146443738343624	2.371
					WDR7	0.00076479175709021	0.442	0.0410107796788658	2.588
					ZBED1	5.03532022832033E-06	0.666	0.000206029261633449	2.809
					ZC3H13	0.000147679981144671	0.495	0.000438791162437678	2.61
					ZFP90	0.0104504628817152	0.431	0.0488639353800975	1.915
					ZFX	0.00443167030167782	0.703	0.0141934727751555	2.391
					ZNF674	0.0000135995880478759	0.389	0.0256129551463685	2.01
					ZNF674-AS1	0.00213299791182905	0.395	0.0256129551463685	2.01
					ZRSR2	0.0000127489105396463	0.352	0.0352922947317367	2.186
I. Abida_polyA
		MetA Loss					MetB Loss					MetC Loss
Gene	p_value_RNA	Fold_change_RNA	p_value_Met_fraction	Fold_change_Met_fraction	Gene	p_value_RNA	Fold_change_RNA	p_value_Met_fraction	Fold_change_Met_fraction	Gene	p_value_RNA	Fold_change_RNA	p_value_Met_fraction	Fold_change_Met_fraction
ADAM32	0.00532750393344744	0.371	0.0141959918595658	1.387	ALG11	0.0000343773618302597	0.655	0.00481736585830115	1.62	-	-	-	-	-
AGPAT5	4.67920927873544E-06	0.72	0.00612109395834778	1.338	ARHGEF5	0.000081615634887503	0.717	0.0273818334037095	1.35
ANKRD22	7.41623172834418E-09	0.328	0.0252943111098116	1.216	ARL11	0.00272548705654237	0.505	0.00117900478740511	1.736
ARHGEF10	0.0000506766634858434	0.734	0.00901925773837288	1.315	ATP7B	0.000351216783689008	0.7	0.00211125899243766	1.701
ASAH1	0.00399959591167992	0.9	0.0035840473668538	1.332	CAB39L	0.0000919757954372296	0.635	0.000185744021502158	1.845
ATAD1	3.05562694886398E-23	0.412	0.00957279259259758	1.199	CDADC1	1.3641831250598E-08	0.625	0.0000881880093536631	1.882
ATP6V1B2	2.24601597890484E-09	0.812	0.0141896231604161	1.256	CKAP2	0.041698072080619	0.895	0.0100338968948562	1.554
BIN3	8.35646649137265E-07	0.753	0.00509937515127627	1.285	CKMT1B	0.01633219397814	0.609	0.0159749631239027	1.508
BMP1	0.00560340095415297	0.818	0.0291864273536934	1.223	COMMD6	0.000108788007486271	0.733	0.0296136186181148	1.838
BMPR1A	5.95037843950531E-06	0.342	0.0389176545204795	1.356	DDX3Y	7.49576906775441E-10	0.587	0.0338220549003278	1.317
BNIP3L	1.57796316425214E-08	0.781	0.0250078249780506	1.205	DHRS12	0.0000358731297699488	0.723	0.00211125899243766	1.701
C8orf58	0.0000224555266347845	0.777	0.00509937515127627	1.285	DLEU1	8.46316767721096E-08	0.552	0.00117900478740511	1.736
CCAR2	2.24812572888421E-08	0.845	0.00509937515127627	1.285	EBPL	0.0000407912826214141	0.688	0.00117900478740511	1.736
CCDC25	1.04866884203643E-08	0.768	0.034412549299163	1.204	EIF1AY	3.11081742120292E-10	0.568	0.0273006251811207	1.286
CDCA2	0.0000832313049840782	0.559	0.016747981344673	1.224	ESD	0.0000860192657042207	0.843	0.0306946570665001	1.436
CHMP7	2.71782337803046E-12	0.788	0.00509937515127627	1.285	FAM124A	0.000540157889017546	0.617	0.00117900478740511	1.736
CLDN23	0.00141806194084801	0.621	0.00211452224770255	1.379	FNDC3A	3.75862715918567E-07	0.701	0.0000294146464458592	1.962
CLN8	8.90155537434699E-07	0.652	0.00901925773837288	1.315	GTF2IRD2B	0.0110629807825524	0.796	0.00609299557217642	1.683
CNOT7	3.16136238024199E-08	0.769	0.00260093845847383	1.347	HNRNPA1L2	0.00628775287132755	0.813	0.0100338968948562	1.554
CSGALNACT1	0.0066835287360912	0.768	0.0141896231604161	1.256	INTS6	3.61222950921147E-07	0.647	0.00117900478740511	1.736
CTSB	0.0000829483515030898	0.848	0.00415644871642903	1.355	ITM2B	2.14008783158232E-08	0.763	0.0000527300211770157	1.944
DLC1	0.0236997760018364	0.811	0.00666794963548077	1.326	KCNRG	0.000164945480994385	0.482	0.00117900478740511	1.736
DMTN	8.87358823413799E-06	0.736	0.0184963719218981	1.246	KDM5D	2.46909473550817E-09	0.548	0.0273006251811207	1.286
DOCK5	3.12965250335498E-06	0.69	0.00770980398865605	1.247	KLF5	0.0103099219505471	0.694	0.0115445753743788	1.872
DOK2	0.00537609529789971	0.693	0.0444043242006269	1.185	KPNA3	5.15270296201357E-07	0.704	0.00117900478740511	1.736
DPYSL2	0.000112370813084031	0.773	0.0197958217420982	1.216	LCP1	0.000445062911238219	0.771	0.0313134462002318	1.401
DUSP4	0.00634401469591587	0.645	0.0197069591386451	1.278	LPAR6	5.26420616592882E-06	0.731	6.07600851371866E-06	2
ELP3	1.91933241907371E-10	0.747	0.0209110348432587	1.245	LRCH1	9.48044572010571E-06	0.707	0.0306946570665001	1.436
ENTPD4	0.000198110657350589	0.846	0.0141565906917492	1.227	MED4	4.04376648876873E-06	0.817	0.010124582514238	1.53
ERI1	6.00771311914592E-07	0.703	0.0104371004379514	1.285	NEK3	0.00048626551996868	0.694	0.00481736585830115	1.62
ERICH1	1.76262726603445E-07	0.629	0.00901925773837288	1.315	NEK5	0.00341506319651353	0.426	0.00481736585830115	1.62
ESCO2	0.000995626834661387	0.601	0.034412549299163	1.204	NUDT15	5.19455645494393E-06	0.8	0.010124582514238	1.53
EXTL3	6.41925880025737E-06	0.754	0.00599037474351759	1.318	PDIA3	0.0000173503324731152	0.868	0.0260652857616847	1.498
FAM160B2	0.00253628627090582	0.892	0.0291864273536934	1.223	PHF11	4.10609870504062E-08	0.648	0.000523041050942397	1.755
FAM167A	0.0000763248404663096	0.279	0.00399180624774775	1.36	PIBF1	6.64821875732466E-07	0.711	0.0127828393064459	1.809
FAM35A	2.30962188333798E-06	0.65	0.0487921639596747	1.231	PPIP5K1	0.0441442432457876	0.877	0.0230562065617423	1.439
FAS	9.25862683046577E-08	0.526	0.0406981355759422	1.197	RB1	7.10182541771192E-10	0.655	2.56995591199403E-06	2.043
FBXO16	0.000524172150673929	0.723	0.00415305330050199	1.333	RCBTB1	1.50248212795544E-06	0.687	0.000523041050942397	1.755
FBXO25	0.000344970363529215	0.729	0.0268275690844565	1.235	RCBTB2	3.86528154434204E-06	0.684	6.07600851371866E-06	2
FDFT1	4.27395606523938E-07	0.759	0.00415644871642903	1.355	RNASEH2B	5.14302575036713E-09	0.603	0.00117900478740511	1.736
GFRA2	0.00485952722298216	0.427	0.00917674694180757	1.27	SETDB2	4.29194735920066E-09	0.573	0.000523041050942397	1.755
GNRH1	0.00541359987835178	0.846	0.00770980398865605	1.247	SPRYD7	4.53934614859622E-09	0.555	0.00117900478740511	1.736
HGSNAT	0.000078727032146803	0.697	0.0139750173288059	1.447	SUCLA2	9.00077458199499E-06	0.774	0.010124582514238	1.53
HMBOX1	0.000012324473984425	0.609	0.00220720469973434	1.376	SUGT1	2.09787165989341E-07	0.679	0.0100338968948562	1.554
HOOK3	0.00032356460130976	0.659	0.0122679260705818	1.475	TBC1D4	0.000422918103301826	0.611	0.0296136186181148	1.838
IFIT1	0.0222038060376644	0.684	0.0227082155702579	1.306	THSD1	0.00529558921467761	0.67	0.0100338968948562	1.554
IFIT5	0.0000178465531336151	0.562	0.0227082155702579	1.306	TRIM13	1.22531995061995E-09	0.618	0.00117900478740511	1.736
INTS10	1.70927547621921E-06	0.835	0.0141896231604161	1.256	UCHL3	6.03097903106443E-06	0.704	0.0296136186181148	1.838
INTS9	2.91884161968306E-08	0.77	0.00599037474351759	1.318	USP9Y	2.23546641761779E-10	0.405	0.0338220549003278	1.317
KBTBD11	0.00766926729287654	0.695	0.00901925773837288	1.315	UTP14C	5.3459954595076E-09	0.7	0.00481736585830115	1.62
KCTD9	2.37225050906545E-07	0.758	0.00770980398865605	1.247	VPS36	0.0000172592111851467	0.795	0.0100338968948562	1.554
KIAA1456	0.0184608840867457	0.45	0.00666794963548077	1.326	WDFY2	2.81494679296138E-06	0.628	0.00211125899243766	1.701
KIF13B	0.0000105258413362258	0.704	0.00376029587390773	1.363	ZC3H13	3.41614089322301E-06	0.781	0.0313134462002318	1.401
KLLN	1.98151559542453E-18	0.214	0.0455449417771078	1.14
LONRF1	2.72082148245259E-06	0.694	0.00666794963548077	1.326
LRRC37A2	0.00358423767073419	0.644	0.0260953382440513	1.36
LZTS1	0.0264430724154288	0.731	0.0141896231604161	1.256
MCPH1	2.15642971539708E-09	0.624	0.00612109395834778	1.338
MFHAS1	0.000117172328927487	0.772	0.00825493244571994	1.294
MICU3	0.012905388507097	0.571	0.00362027896021301	1.34
MINPP1	1.46032261651368E-11	0.487	0.0165929434074642	1.219
MMRN2	0.0140627286079802	0.618	0.0389176545204795	1.356
MSRA	2.82383997225594E-07	0.474	0.00265460756973266	1.375
MTMR7	1.63383902065167E-06	0.384	0.00260650704674395	1.352
MTMR9	1.71740813855111E-08	0.643	0.00399180624774775	1.36
MTUS1	0.000112763288250742	0.809	0.00408420926535314	1.324
NAT1	0.0000098835920028099	0.445	0.0035840473668538	1.332
NEIL2	0.00002443596279638	0.729	0.00415644871642903	1.355
NPM2	0.0338839775968255	0.681	0.0184963719218981	1.246
NUDT18	0.0000765167943716669	0.733	0.0184963719218981	1.246
PAPSS2	1.42920085724888E-07	0.606	0.0303782975097317	1.157
PBK	0.0040108780309047	0.708	0.034412549299163	1.204
PCM1	3.45639625827065E-07	0.8	0.0035840473668538	1.332
PDGFRL	0.000287384293160441	0.557	0.00408420926535314	1.324
PDLIM2	0.0000307585310448583	0.727	0.00509937515127627	1.285
PINX1	3.42243638378462E-06	0.732	0.00265460756973266	1.375
PNMA2	0.0118776871334873	0.566	0.0250078249780506	1.205
POLR3D	4.71193396572691E-07	0.78	0.0184963719218981	1.246
PPP1R3B	0.000113669551606071	0.72	0.00265460756973266	1.375
PPP2R2A	2.35685336396123E-06	0.802	0.0250078249780506	1.205
PPP3CC	6.65883095872467E-07	0.804	0.00509937515127627	1.285
PSD3	6.25963679927658E-06	0.637	0.00726593317598412	1.283
PTEN	2.85958383983268E-23	0.582	0.00588097403579506	1.176
R3HCC1	8.62828478908268E-09	0.835	0.00509937515127627	1.285
REEP4	0.00176068731240798	0.872	0.0291864273536934	1.223
REXO2	1.92346384899214E-06	0.444	0.0477316463712713	1.281
RHOBTB2	6.97188060724002E-08	0.704	0.00509937515127627	1.285
RNF170	0.000298998443952452	0.573	0.0122679260705818	1.475
RNLS	2.20830952557002E-20	0.303	0.00353309556161628	1.211
SCARA3	0.00121299823306474	0.688	0.034412549299163	1.204
SH2D4A	0.0000720938186920065	0.731	0.0110109312188365	1.265
SLC39A14	0.0000108682928637519	0.773	0.0117091496769902	1.262
SLC7A2	0.00163683293706624	0.658	0.00408420926535314	1.324
SNCG	0.00757337713321625	0.656	0.0389176545204795	1.356
SORBS3	0.00404141047584481	0.883	0.00509937515127627	1.285
SOX7	0.00177246910174751	0.644	0.00265460756973266	1.375
TDRP	0.000346865401432119	0.746	0.00901925773837288	1.315
THAP1	0.00735314303127457	0.816	0.0122679260705818	1.475
TM2D2	0.0105127811184209	0.817	0.0272897846317935	1.386
TNFRSF10A	6.28936746208065E-07	0.686	0.00509937515127627	1.285
TNFRSF10B	8.23917849878237E-07	0.786	0.00509937515127627	1.285
TNFRSF10C	0.000156534904954417	0.578	0.00509937515127627	1.285
TNFRSF10D	0.00106629702283569	0.657	0.00509937515127627	1.285
TNKS	8.69359156422341E-07	0.723	0.00600958047250368	1.332
TUSC3	0.00206771253338738	0.853	0.00666794963548077	1.326
VPS37A	2.0365896856484E-09	0.728	0.00260650704674395	1.352
XKR6	0.00329575656958732	0.515	0.00415644871642903	1.355
XPO7	2.34291491355086E-09	0.784	0.0444043242006269	1.185
ZBTB16	2.87711849923481E-06	0.212	0.0446627354192071	1.285
ZDHHC2	0.0000377357198482844	0.701	0.00362027896021301	1.34
ZNF395	7.71672716897355E-07	0.8	0.0069457930669901	1.321
ZNF596	2.95976405658916E-06	0.622	0.00901925773837288	1.315
III. Abida_capture
		MetA Loss					MetB Loss					MetC Loss
Gene	p_value_RNA	Fold_change_RNA	p_value_Met_fraction	Fold_change_Met_fraction	Gene	p_value_RNA	Fold_change_RNA	p_value_Met_fraction	Fold_change_Met_fraction	Gene	p_value_RNA	Fold_change_RNA	p_value_Met_fraction	Fold_change_Met_fraction
ADAM28	0.00102371181595252	0.604	0.0167136333498733	1.231	ARL11	0.0000757689447124761	0.422	0.00184352663020887	1.651	-	-	-	-	-
ADAM32	0.000230080123807493	0.318	0.0317651098724624	1.274	ATP7B	0.0000186285630642459	0.619	0.031231734816663	1.453
AGPAT5	0.00023647337640531	0.767	0.00309347789157503	1.348	CAB39L	0.000670927999380868	0.671	0.000846047121684693	1.671
ARHGEF10	0.000771749661664972	0.774	0.0270242099191446	1.215	CDADC1	2.30647768517593E-12	0.52	0.000846047121684693	1.671
ASAH1	0.0291987885085811	0.937	0.000896899197993199	1.374	DHRS12	5.44916929150138E-08	0.636	0.0234014424893765	1.454
ATP6V1B2	1.79315918429185E-06	0.867	0.00609337500708934	1.28	DLEU1	5.84854328085984E-08	0.605	0.00453839545265351	1.571
BACE2	0.000340878816957684	0.673	0.0457447413967022	1.235	EBPL	0.000122516469339866	0.697	0.00184352663020887	1.651
BIN3	3.19091631784698E-08	0.695	0.00609337500708934	1.28	FAM124A	0.0295069390537317	0.786	0.0178646396646847	1.448
BMP1	0.0000415088882386315	0.676	0.0112862923921655	1.254	FNDC3A	1.59909845113794E-10	0.645	0.000846047121684693	1.671
BNIP3L	0.0000101064747852591	0.829	0.00852555983283248	1.27	INTS6	4.42188964584358E-07	0.654	0.0178646396646847	1.448
C11orf71	2.07584880707755E-06	0.185	0.00188440873932172	1.449	ITM2B	1.97075118973634E-08	0.793	0.000392762544242291	1.71
C8orf58	9.43597783544635E-08	0.662	0.00609337500708934	1.28	KCNRG	6.41404662683058E-08	0.376	0.00184352663020887	1.651
CCAR2	3.19834970939438E-07	0.882	0.00609337500708934	1.28	KLF5	0.0415921791148802	0.746	0.0326439092733211	1.536
CCDC25	0.000057473988888327	0.828	0.0207847837751295	1.239	KPNA3	2.76092542627773E-10	0.65	0.00184352663020887	1.651
CDCA2	0.0000484696340653526	0.538	0.0075727348913632	1.273	LPAR6	2.35733392359775E-07	0.676	0.00016665758371029	1.772
CHMP7	1.20312801379807E-10	0.8	0.00609337500708934	1.28	PDPR	0.0000215903517677596	0.776	0.0413931019916367	1.375
CLDN23	0.0000395296036209656	0.533	0.00181497604076755	1.352	PHF11	2.13262223903997E-11	0.575	0.000824468087044368	1.705
CLN8	1.85860249586246E-07	0.638	0.00986305402699696	1.282	PIBF1	4.66435231582275E-06	0.724	0.0326439092733211	1.536
CLU	0.0181698829099587	0.805	0.0207847837751295	1.239	RB1	3.43277014174131E-12	0.62	0.0000739436315471884	1.806
CNOT7	0.0000358048216424539	0.808	0.00165087084764515	1.348	RCBTB1	4.39192601495157E-10	0.628	0.000824468087044368	1.705
CTSB	8.63766171224845E-07	0.818	0.000925863614968176	1.38	RCBTB2	1.21279426391144E-11	0.599	0.00016665758371029	1.772
CYB5R4	0.00177916857483727	0.605	0.0282678854889005	1.376	RNASEH2B	2.97802085602169E-09	0.573	0.00453839545265351	1.571
DLC1	0.00216576184792846	0.743	0.00181497604076755	1.352	SETDB2	4.68238028703448E-10	0.509	0.000846047121684693	1.671
DMTN	0.00175950518575173	0.848	0.00609337500708934	1.28	SPRYD7	1.11130869937975E-07	0.616	0.00184352663020887	1.651
DOCK5	6.85880717790372E-08	0.616	0.0075727348913632	1.273	TRIM13	2.70024482204256E-08	0.605	0.00184352663020887	1.651
DOK2	0.000085174466850483	0.589	0.00609337500708934	1.28	WDFY2	5.68857624935445E-09	0.509	0.0234014424893765	1.454
DPYSL2	0.000216765813553899	0.774	0.00852555983283248	1.27
DUSP4	0.0202637499797484	0.665	0.0270000573621578	1.251
ELP3	1.81411750111511E-07	0.773	0.00676554112773065	1.312
ENTPD4	0.000202741569185608	0.861	0.00609337500708934	1.28
EPHX2	0.00187347104469304	0.862	0.035347719720755	1.211
ERI1	4.18425419401391E-07	0.615	0.00181497604076755	1.352
ERICH1	0.000088583975285085	0.655	0.00986305402699696	1.282
ESCO2	0.000127963911500182	0.498	0.0207847837751295	1.239
EXTL3	0.000858672139404394	0.826	0.0147819529759372	1.268
FAM160B2	0.0002578030729597	0.852	0.0112862923921655	1.254
FAM167A	0.0000961973537497178	0.23	0.000925863614968176	1.38
FBXO16	0.000425389038390476	0.685	0.00676554112773065	1.312
FBXO25	0.0193801267013132	0.776	0.00986305402699696	1.282
FDFT1	0.000160392296878077	0.816	0.000925863614968176	1.38
GFRA2	0.000647915268843152	0.389	0.00609337500708934	1.28
GNRH1	6.99977069076193E-06	0.451	0.0075727348913632	1.273
HGSNAT	0.000443124636188132	0.725	0.00499091477388956	1.487
HMBOX1	1.74640422744053E-07	0.665	0.0147819529759372	1.268
HMGN1	0.0000467674310336581	0.845	0.0290940171927475	1.333
HOOK3	0.000174697428229077	0.593	0.030098594863695	1.301
IGSF5	0.0228212137011529	0.466	0.0290940171927475	1.333
INTS10	1.80766092020948E-08	0.794	0.00609337500708934	1.28
INTS9	1.20164720674497E-06	0.777	0.0147819529759372	1.268
KCTD9	1.02788610321547E-08	0.647	0.00274770043412546	1.301
KIAA1456	0.000090222097016977	0.279	0.00181497604076755	1.352
KIF13B	4.40465208581982E-06	0.701	0.0147819529759372	1.268
LCA5L	0.000119094142084366	0.511	0.0290940171927475	1.333
LONRF1	0.0000150619466400222	0.69	0.00181497604076755	1.352
LOXL2	0.0286703163550259	0.833	0.00609337500708934	1.28
LPL	0.0496353870891777	0.768	0.00609337500708934	1.28
LYRM2	0.019731783345811	0.725	0.0487616484116344	1.377
LZTS1	0.004678169203004	0.704	0.00609337500708934	1.28
MCPH1	7.18627861274149E-07	0.659	0.00309347789157503	1.348
ME1	0.0239187209380256	0.629	0.0282678854889005	1.376
MFHAS1	0.0000066097215582183	0.675	0.00181497604076755	1.352
MICU3	0.018571064116829	0.646	0.00152797352126718	1.353
MSR1	0.00127025925803218	0.683	0.00181497604076755	1.352
MSRA	2.62992412202594E-06	0.545	0.00181497604076755	1.352
MTMR7	1.36838168020562E-08	0.308	0.00165087084764515	1.348
MTMR9	8.06452860087016E-09	0.616	0.000925863614968176	1.38
MTUS1	0.0225330549332609	0.867	0.000896899197993199	1.374
NAT1	0.000115264138399374	0.481	0.000896899197993199	1.374
NEIL2	0.000289935999039121	0.758	0.000925863614968176	1.38
NT5E	0.02510555022966	0.62	0.0237056530138486	1.387
NUDT18	8.96580851148628E-06	0.708	0.00609337500708934	1.28
PBK	0.00039272043317786	0.608	0.0207847837751295	1.239
PCM1	4.20773376949637E-07	0.812	0.000896899197993199	1.374
PDGFRL	0.0000278480160164228	0.456	0.000896899197993199	1.374
PDLIM2	0.000433545396916393	0.771	0.00609337500708934	1.28
PINX1	1.68674241741024E-07	0.721	0.00181497604076755	1.352
PIWIL2	0.0401177195074532	0.504	0.00609337500708934	1.28
PNMA2	0.00011537657153706	0.343	0.00852555983283248	1.27
POLR3D	6.11900383627363E-06	0.816	0.00609337500708934	1.28
PPP1R3B	0.000309577014689536	0.781	0.00181497604076755	1.352
PPP2R2A	0.00103871045168098	0.828	0.00852555983283248	1.27
PPP3CC	1.03467516896831E-09	0.699	0.00609337500708934	1.28
PRSS35	0.042965598077334	0.324	0.0282678854889005	1.376
PSD3	6.64002042300009E-07	0.536	0.00360095013656352	1.3
PTK2B	5.33805256149953E-07	0.759	0.035347719720755	1.211
R3HCC1	4.12662687134014E-08	0.841	0.00609337500708934	1.28
RBM7	1.09295914093657E-06	0.276	0.00188440873932172	1.449
REEP4	0.000161924423691245	0.847	0.0112862923921655	1.254
REXO2	8.88047866271416E-07	0.375	0.00188440873932172	1.449
RHOBTB2	0.000334563816183956	0.793	0.00609337500708934	1.28
RNF170	0.0000270958809566384	0.528	0.030098594863695	1.301
RRAGD	0.00740909123995943	0.698	0.0487616484116344	1.377
SCARA3	0.000318010261927129	0.596	0.0207847837751295	1.239
SH2D4A	0.0000329476231683926	0.743	0.00609337500708934	1.28
SH3BGR	0.0247237209516728	0.821	0.0290940171927475	1.333
SLC39A14	4.71567509919182E-07	0.74	0.00609337500708934	1.28
SLC7A2	0.00119381904426338	0.631	0.000896899197993199	1.374
SNX14	0.00174032351077245	0.805	0.0237056530138486	1.387
SORBS3	0.00554451839735496	0.893	0.00609337500708934	1.28
SOX7	0.000501391077439214	0.638	0.00181497604076755	1.352
STK19	0.00925853388040878	0.675	0.0314686610448379	1.524
SYNCRIP	0.0180491906789776	0.892	0.0237056530138486	1.387
TDRP	0.000139215846165908	0.717	0.00986305402699696	1.282
THAP1	0.000800371841677895	0.771	0.030098594863695	1.301
TM2D2	0.00211947367635919	0.81	0.0145457318423043	1.397
TNFRSF10A	2.90624320991318E-06	0.68	0.00609337500708934	1.28
TNFRSF10B	2.96467880266683E-06	0.765	0.00609337500708934	1.28
TNFRSF10C	0.0000837542262741368	0.477	0.00609337500708934	1.28
TNFRSF10D	0.00220768903443758	0.68	0.00609337500708934	1.28
TNKS	1.90413935895614E-07	0.77	0.00181497604076755	1.352
TRIM35	0.00338364003069365	0.837	0.0225301921429527	1.239
TTK	0.0060573342139362	0.542	0.0395925854629018	1.361
UBE2J1	0.00812527353275179	0.85	0.0487616484116344	1.377
VPS37A	6.96609093924792E-09	0.753	0.00165087084764515	1.348
WRB	0.0000020802005963101	0.713	0.0290940171927475	1.333
XKR6	0.00630991834184118	0.592	0.00181497604076755	1.352
XPO7	0.000001008252835245	0.853	0.00609337500708934	1.28
ZBTB16	1.58239866558062E-06	0.14	0.00351314859059204	1.413
ZDHHC2	0.00435717567779608	0.765	0.00152797352126718	1.353
ZNF395	0.00326790325774851	0.866	0.00676554112773065	1.312
ZNF596	0.0000764503671738225	0.614	0.00986305402699696	1.282
